# Supplementary material for: Reverse phase protein array identification of triple-negative breast cancer subtypes and comparison with mRNA molecular subtypes
Source: Oncotarget. 2017 Jul 31;8(41):70481–95. doi: 10.18632/oncotarget.19719 (PMC5642571; doi:10.18632/oncotarget.19719)
Supplement: Supplementary file 2 [file oncotarget-08-70481-s002.xls]

antibody.name	gene.symbol	cluster1.score	cluster2.score	cluster3.score	cluster4.score	cluster5.score
Aktp473.txt	AKT1	0	0	0	-0.1313	0
AcCoA.txt	ACACA	0	0	-0.0074	0	0
MEK1.txt	MAP2K1	0	0	-0.1253	0	0
src.txt	SRC	0	0	-0.1196	0	0
B.Catenin.txt	CTNNB1	0.0656	0.1686	-0.8989	0	0
GSK3p21_9.txt	GSK3A	0	0	-0.2969	0	0
p90RSKp.txt	RPS6KA1	0.1465	0	-0.3498	-0.1225	0
AMPKp.txt	PRKAA1	0.0135	0	-0.2015	-0.1694	0
Akt.txt	AKT1	0.1159	0	-0.8385	-0.1806	0
TSC2.txt	TSC2	0.0716	0	-0.7589	-0.0534	0
mTor.txt	FRAP1	0.053	0	-0.4722	-0.1151	0
p38.txt	MAPK14	0.0956	0	-1.0054	0	0
ERK2.txt	MAPK1	0	0	-0.3617	0	0
GSK3.txt	GSK3A	0.1156	0	-0.7914	-0.1253	0
PDK1.txt	PDK1	0	0	-0.3374	0	0
PDK1p241.txt	PDK1	0.0649	0	-0.9293	-0.0461	0
PDK1.pS241.txt	PDK1	0	0	-0.8114	0	0.0423
PCNA.txt	PCNA	0	0.1248	-0.2933	0	0
cleaved.PARP.txt	PARP1	0.0738	0	-0.572	0	0
p70S6.Kinase.txt	RPS6KB1	0.0802	0	-0.4559	0	0
BRCA1.txt	BRCA1	0	0	0	0	-0.1637
p53.txt	TP53	0	0.3521	0	0	-0.2126
E.cadherin.txt	CDH1	0	0.0238	0	0	0
TAZp.txt	TAZ	0	0	0	0	-0.2037
ETV6.txt	ETV6	0	0.0509	0	0	-0.0039
IGFR1.txt	IGFR1	0	0	0	0	-0.0818
GABApi.txt	GABRP	0	0	0	0	-0.051
X4EBP1pT70.1.150.txt	EIF4EBP1	0	0	0	0	-0.1431
X4EBP1.txt	EIF4EBP1	0	0	-0.0408	0	-0.1321
BIM.txt	BCL2L11	0	0.2017	0	0	-0.0051
EN1.txt	EN1	0	0.3205	0	0	-0.1504
S6.txt	RPS6	0	0.1625	0	0	-0.2733
YB1.txt	YBX1	0	0.1617	-0.1368	0	0
FANCE.txt	FANCE	0	0.297	-0.0127	0	-0.0525
CCNB1.txt	CCNB1	0.0847	0.8111	-0.5942	0	-0.5231
CCNE1.txt	CCNE1	0	0.3491	-0.0664	0	-0.3369
PSAT1.txt	PSAT1	0	0.0674	0	0	-0.0725
RBM15.txt	RBM15	0	0.3234	0	0	-0.1505
MLLT10.txt	MLLT10	0	0.1318	0	0	-0.1807
cJUN.txt	JUN	0	0	-0.2657	0	0
cmyc.txt	MYC	0	0.1521	0	0	0
MAPKp.txt	MAPK3	0	-0.3282	0	-0.0413	0.1681
Collagen.VI.txt	COL6A1	-0.1664	-0.4822	0.8013	0	0.3787
stat3p705.txt	STAT3	-0.084	0	0.1389	0	0.2996
PTCH.txt	PTCH1	0	-0.1571	0.0883	0	0.0407
Caveolin.txt	CAV1	0	-0.7789	0.8553	-0.5414	0.6813
MYH11.txt	MYH11	0	-0.2961	0.3573	0	0.2983
BADp542.txt	BAD	-0.0951	0	0	0	0.1384
Gelsolin.txt	GSN	0	-0.1706	0	0	0.1911
srcp527.txt	SRC	0	-0.0591	0	0	0.157
FGFR1.txt	FGFR1	0	0	0	0	0.0166
PKCalphap657.txt	PRKCA	0	-0.2203	0	-0.0703	0.1748
PKCalpha.txt	PRKCA	0.0193	-0.1013	0	0	0
stat3p727.txt	STAT3	0	0	0	-0.027	0
stat6p.txt	STAT6	0	0	0	0	0.1745
p70S6Kp389.txt	RPS6KB1	0	0	0	0	0.1415
Fibronectin.txt	FN1	0	0	0	0	-0.069
Collagen.V.txt	COL5A1	0.0256	0	0	0	0
PAI1.txt	SERPINE1	0	0	-0.2442	1.5019	-0.0752
TAZ.txt	WWTR1	0	0	0	0.5195	0
IGFBP2.txt	IGFBP2	0	0	0	0.0344	0
TopoII.1.100.txt	TOP2A	-0.0207	0	0	0.0253	0
S6p235.236.txt	RPS6	0	0	0.1925	0	0
S6p240.244.repeat.txt	RPS6	0	0	0.0229	0	0
ER.txt	ESR1	0	0	0.2489	0	0
PR.txt	PGR	-0.0996	0	0.3558	0	0
CCND1.txt	CCND1	0	0	0.256	0	0
ROPN1.txt	ROPN1	0	0	0	0	-0.108
BRCA2.txt	BRCA2	0	0	0.1885	0	0
YKL40.txt	CHI3L1	0	0	0	0.245	0
Telomerase.txt	TERT	-0.0094	0	0.0232	0	0
CCNE2.txt	CCNE2	-0.0179	0	0.3249	0	0
CD20.txt	MS4A1	-0.1017	0	0.1136	0	0
BCLp70.txt	BCL2L1	-0.0786	0	0.0935	0	0
MAML2.txt	MAML2	0	0	0.0205	0	0
ckit.txt	KIT	-0.2714	0.5466	0	0	0
KIT.txt	KIT	-0.0284	0.0846	0	0	0
