# Supplementary material for: Reverse phase protein array identification of triple-negative breast cancer subtypes and comparison with mRNA molecular subtypes
Source: Oncotarget. 2017 Jul 31;8(41):70481–95. doi: 10.18632/oncotarget.19719 (PMC5642571; doi:10.18632/oncotarget.19719)
Supplement: Supplementary file 3 [file oncotarget-08-70481-s003.doc]

	X4EBP1.txt	X4EBP1p37.txt	X4EBP1p65.txt	X4EBP1pS65.mono.txt	X4EBP1pT70.1.150.txt	AcCoA.txt	AcCoAp.txt	Akt.txt	Aktp308.txt	Aktp473.txt	alpha.actin.txt	AMPK.txt	AMPKp.txt	B.Catenin.txt	BAD.txt	BADp542.txt	Bcl2.txt	BCLp70.txt	BRCA1.txt	Caveolin.txt	CCNB1.txt	CCND1.txt	CCNE2.txt	cdk2.txt	CDK4.txt	cJUN.txt	cJUNp73.txt	ckit.txt	cleaved.caspase.7.txt	cleaved.PARP.txt	cmyc.txt	pcmyc.txt	Collagen.V.txt	Collagen.VI.txt	E.cadherin.txt	EGFR.txt	EGFRp1068.txt	EGFRp992.txt	ER.txt	ERp118.txt	ERK2.txt	FKHRL1p318.txt	Fortilin.txt	GSK3.txt	GSK3p21_9.txt	IGFR1.txt	JNK.txt	JNKp183.5.txt	LKB1.txt
TN-49201	0.58060887	1.140663904	0.786604627	-0.877867573	0.286940389	-1.004290571	-0.238763449	0.754999318	0.732800898	0.720786287	-0.257650943	-0.241371281	0.638418546	0.352036196	-0.077426929	-0.568677282	-0.079850261	-1.006255806	0.223502016	0.036600017	2.303766502	-1.138987092	-0.904304055	-0.277401539	-0.00881509200000001	1.652862682	-0.071683471	-0.320114496	-0.880011357	0.185468046	0.112522778	-0.184570187	1.705585759	-0.424940789	-1.492653693	-0.603496918	-0.208018749	-0.822112388	-2.52069618	-0.820813455	-0.092094488	0.375043061	0.039986624	0.093362967	0.149728298	-0.117861323	-0.246304425	-0.286029146	-0.105801973
SA-42632	0.741106126	-0.005352712	-0.074393457	-0.71155886	-0.25454628	-0.197660747	0.205567741	0.824179461	-0.142901693	-0.194945395	-0.097930878	0.146957113	0.724718046	0.893965666	0.020840619	-1.043634616	0.986366612	-1.822549534	-0.09630198	-0.364533048	2.339407589	-1.042011068	-0.666470029	-0.420783453	0.538105991	1.144185098	-0.321169744	0.082340377	2.207428587	0.297093355	0.426965857	-0.206114964	1.034249011	-0.343300336	-0.742221077	-0.943154985	-0.62814355	-0.617543176	-1.886876612	-1.058637144	0.170738948	0.418737881	-0.219344766	0.099276724	0.780636222	0.108342766	-0.476172726	-0.680060784	-0.029481155
TN-47342	0.7533223785	-0.7646580815	-0.2189515285	0.8770442975	0.3124568705	-0.1126629385	0.9729743365	-0.4960878585	-0.9481258505	-1.5326934985	-0.1777110805	-0.1931988685	1.1230816115	-0.2641119925	-0.8743541765	-0.7421045255	0.9170540585	0.8917311825	1.9344102455	-0.8570547205	5.6079748425	-0.7550114825	0.0673777335	-0.3092944845	0.1696463295	0.8356784355	-0.3685804765	2.3387537845	-0.4339050505	0.0482506595	1.4904120805	0.3764101415	0.7227639955	-0.7297189715	-0.9647560055	-0.1567697595	-0.4888953705	-0.9254173025	-2.7410068105	0.1978163605	-0.2633951255	-0.1766763475	-0.0819800795	-0.3394419285	0.6370942945	-0.7277038175	0.3311429485	-0.0449613205	-0.3646150485
TN-47315	-0.548755653	-0.510551317	-0.124195646	0.196115854	0.088421584	-1.41651993	-0.48679516	-1.017446965	0.385313875	-0.687129939	0.674417156	-0.08481673	-0.046727092	-1.792376814	-0.540364872	-0.118448034	-3.144998732	0.902082846	-0.645319032	4.241196751	-0.857548179	0.129670472	2.08516451	0.407677673	-0.44979483	-0.650904677	0.628421924	1.358286624	-0.57659414	-0.553666113	-0.19843709	0.418041114	1.969549078	1.896646634	-0.971206138	0.528745108	1.320682721	0.936150737	-0.595706289	1.220616229	-0.239989539	-0.063911524	-0.200631587	-1.812718084	-0.497647102	-0.625541614	0.568615855	0.651487264	-0.376915928
H29	0.481282206	-0.151607713	0.015526815	0.136586901	-0.243811865	-0.04016746	0.486035766	0.888367356	-0.596353328	-0.586364038	0.405179439	-0.221008296	0.376241697	1.236904665	0.126272798	-1.709788631	0.692990564	-0.782952679	-0.152348271	-0.951846954	2.084474607	-0.265923907	-1.062626913	0.423190501	0.686194833	-0.114358989	-0.301764986	-0.939205996	-0.341223856	0.767942213	0.314871438	-0.698051761	0.293253337	1.802139788	1.081490649	0.686643763	-1.042712559	0.697798303	0.131527104	-1.120222217	0.130246534	0.466265423	-0.218596161	0.881912564	-0.040212815	-0.764722647	-0.546880504	-0.221810008	0.095178503
SA-43638	0.59005756	-0.902277996	-0.594341557	-0.131648364	0.287234546	0.014508408	-0.90068225	-0.045057051	-0.064171154	-0.628532996	0.130093775	-0.666989228	0.245778565	0.925431354	-0.557480486	0.905947685	0.01842872	-0.908368857	-0.229203617	-2.580311292	2.128236728	-0.953653268	0.172819439	-0.252325157	0.874598793	0.607331891	-0.355071179	3.046781491	-1.001988139	0.216440121	0.122474765	0.129294465	-0.79808545	-0.924634414	0.607278849	-0.361806179	-0.40014975	-0.00461206599999999	-2.223766431	-1.23746831	0.085847955	-0.363102679	-0.066678437	0.488426573	1.00798392	0.842713046	-0.127819045	0.157783827	-0.070615257
H2	0.1190158465	-0.2212697345	-0.3343809755	-1.8502106065	-1.0327729395	0.6668327405	0.8429195575	0.5455864995	0.4243814085	1.5836255215	-0.9144345365	0.0870707635	0.3956222635	0.9388074505	0.5183775115	-0.9853948575	2.8463225945	-0.8914124325	0.0526462745	2.0327283775	0.6125108085	1.1521908065	-1.2896275485	-0.0943357725	0.1170208115	-1.3469422015	-0.7971868455	1.1019781465	-0.6365065755	0.2715587935	-0.5170306685	0.2530299365	-0.0688613215	-0.9386725915	-0.1079750965	-0.4236213105	-0.5017769665	-0.2667722505	1.3086921835	-0.3802611775	-0.1653222065	0.7708433955	-0.1105702965	0.6020809185	-0.6271105095	1.0170629825	-0.4219121755	0.4227317205	0.0126430975
H3	0.338096987	-0.769133349	-1.000163912	0.165680126	-1.062235588	0.114218282	0.169890346	0.600052655	0.145828505	-0.321497119	0.288214603	0.084042962	0.680333482	1.453255059	1.125363121	-0.41451558	0.247623611	0.059646588	0.083172617	-0.061245339	-1.303703058	-0.489122378	-0.26747596	-0.019271721	-0.001144165	-0.721020798	0.058927279	-0.547447814	1.092191987	0.711864007	0.306917152	-0.392836523	-1.210500612	2.9537445	1.649180776	-0.089125689	-0.578864057	-0.707646154	2.672093791	0.641409329	0.184851909	-0.102614028	-0.26170167	-0.094509803	-0.185468199	-0.612687449	0.033992466	0.228438185	-0.174281802
SA-36466	-0.391712966	0.388765354	-0.039376705	-0.150813775	0.617361034	2.388548953	4.224127502	0.671966943	0.450012936	0.070057228	-0.515820733	0.829802652	1.15553697	1.301606963	0.682396537	-0.162807578	0.227328152	-0.564174715	-0.074675961	0.949574875	-1.924299587	-0.552389796	-0.941314835	-0.093654844	0.134543723	-0.251349096	0.706173852	-0.151790742	-2.063796494	-0.070417428	-0.799163127	-0.5317323	-0.315729033	0.14503774	1.268217277	-0.515444399	-0.599980741	-0.218105703	0.842324216	-0.154744945	0.485854321	-0.883382359	-0.076608406	0.710741295	1.785207188	1.290004466	-0.244889427	-0.513142996	-0.721696003
H4	-0.6169089395	-1.5815258705	-1.1954447175	0.3688814585	-0.6031285725	-0.9175635585	-1.2194953035	-0.6178540075	-0.4931735545	-1.0928440565	-0.3450152435	-0.4701274865	-0.9078017165	-0.8340163485	-0.7030226605	0.8623664945	-1.5315744215	0.0515672515	0.3795470605	0.3560403855	-0.3676202955	-0.4500879915	0.1356313105	0.1277733245	-0.5367068955	0.3150616195	-0.3138469645	-0.1458210905	0.4865313855	1.8063490715	0.2418584425	-0.3011819745	1.1012714415	0.9534087365	0.3408215995	1.5929847225	0.4384071735	1.2472307545	-1.6263118015	-0.4610725665	0.6969539125	0.5107448165	0.5675308525	-0.1163103505	-0.3916713315	-0.4982892915	-0.0411142835	-0.0461684105	0.3676249855
H5	0.2672728385	-0.4793867445	-0.1869314595	0.1429913085	-0.2018934945	-0.2532564895	0.0430153325	1.0623899685	-1.0429896415	-0.2099275585	-0.1843253695	-0.3730531965	1.0562692505	0.3571396425	-0.4733145595	-0.5942731555	-0.3566920235	-0.3953193465	0.3660420605	0.5327229215	1.6005495155	-0.8179426255	-0.5737013725	-0.1328151955	-0.4073106405	1.0186808295	-0.00499917650000001	-0.7204794135	-1.1099316855	0.7130692345	0.0480399935	0.1449895325	1.6852479525	-0.3874265385	-0.1591129995	-0.2391388335	-0.6566355415	-0.7249029905	1.2133311975	0.0665682905	0.4168821245	0.8393190225	0.0575709465	-0.2224458695	-0.1216464825	0.7330471775	-0.1903886475	-0.1663685925	-0.1079695055
H31	-0.3698874695	-0.4704431405	-0.5537295455	0.1403658345	-0.7828324815	0.0258212275	-0.0764446325	-0.6180036175	0.1740525565	0.5810727335	-0.0059926155	-0.5693229175	0.3201000575	0.3812380575	0.0389823875	-0.8459979305	0.2664099195	0.0151626945	0.1545612685	0.7603648475	-0.5621890065	-0.4850485725	0.0575850805	-0.0721590655	0.5183827835	-0.6219774525	0.1580740105	0.7671414855	-0.0184677075	-0.2184605295	-0.3873719505	-0.3434130835	0.0602934475	5.2603973035	-0.0660616395	0.8910538955	-0.8086325425	0.0979531425	1.0541569085	0.2366387095	-0.0763154695	-0.3976242925	0.2924374735	-0.1925400565	-0.6165342365	-0.0119891895	0.1949710015	0.4528434735	-0.0641523145
H30	-0.387013979	0.744744849	0.739299932	-0.357745213	-2.229136744	-1.054062855	-0.304390094	0.735910111	1.045895477	0.094570948	0.417330242	0.772731579	0.836477219	-0.051183933	0.696674411	-0.74044852	-0.230944277	1.293635978	0.047915294	2.396027172	-2.720469077	-0.418405346	-0.199036765	0.649982773	-0.648762808	0.052971337	1.656438434	1.095715155	0.251438492	-0.47095888	-0.042789388	-0.410139168	0.750171926	2.855380598	-0.107278526	0.365203406	-0.11246124	0.122118741	-1.031344914	0.361562449	-0.040209843	-0.591237756	0.05705999	-0.37736341	1.009650074	-0.444161183	0.202787774	1.031921917	0.624850696
TN-35357	1.984650533	2.007183316	2.07238935	0.716949787	1.689213771	0.315730523	0.978328417	0.366085056	2.005231956	2.256919375	0.375999864	0.143195469	1.07974453	-0.657393376	0.767365474	-1.618602234	-0.203087203	-0.612165358	0.250312758	-2.197476535	4.098522207	-1.383677519	-0.654555563	-0.186890663	0.854140553	3.436545843	0.361622154	0.832344426	-2.040955953	0.383330992	2.282619574	0.340495547	0.690191493	-1.375704253	-1.45138695	-0.88816852	-0.127247549	-0.47169085	-2.861453365	-0.947326716	0.265321931	1.118242746	-0.42109646	0.477435083	1.162849852	-0.085142485	-0.358079101	-0.665024753	0.060750535
H8	0.4130850105	0.3702255075	0.1342660325	-1.1163299415	-0.3229199265	-1.3544879035	-0.1805600085	1.9754861175	-0.9322804375	-0.5382079865	-0.2359524075	-0.0467222265	0.7619020595	0.8720311845	0.5535922045	-1.4200234865	1.5099112115	-0.7346856455	-0.3945997785	0.7108322535	3.4565265095	0.1964890845	-1.0603148495	0.0630227685	-0.2830974995	1.5463619775	0.4432735105	-1.4128916315	-0.9748487955	0.1476968425	0.2912998305	-0.7645017735	1.0077808015	-0.4585333185	0.1564072435	-1.3589023025	-0.7284720985	-0.0596619325	2.7183914465	-0.7530469005	-0.2575325145	1.0454656905	-0.4014578155	0.4742431595	0.6502260155	-0.0336972115	-0.3812971935	-0.3663729105	-0.2774220215
H7	0.461566038	0.428065012	0.259637637	-0.38853622	-1.275757818	0.371497989	1.077033996	-0.065120997	2.414592463	2.452252307	0.6951357	0.492390052	1.45550559	-0.460494795	0.406428697	0.11723932	-1.185822185	-0.047495401	-0.354514697	2.472677848	-1.881463886	0.276323284	0.039758441	0.204545246	0.039156829	-0.337803622	0.380078175	0.025734566	0.638896086	-0.514792081	0.275647874	-0.168797968	-0.373862029	1.977219935	-0.380927312	0.360463275	0.167292034	0.093324953	-1.681448566	0.415134125	-0.450139778	-0.193295944	0.43801954	-0.546354223	0.093641477	-0.973632941	0.150160979	0.905927382	0.653239292
TN-37265	0.257875323	0.112522296	-0.060666157	-0.379735445	0.156025126	1.823795527	2.273831562	0.40124919	2.468954315	2.956525723	0.050571579	-0.489273316	0.662323879	0.819818458	0.122037767	-0.665543577	-0.170812992	-0.696999001	0.443347432	-1.108914736	1.789422117	-0.793207199	-0.409413634	-0.653204837	-0.303832298	0.528813674	-0.372335803	0.204396603	-0.012130032	-0.686583283	-0.485438876	-0.433767413	1.000055257	0.169717252	0.386821796	-0.156185971	-0.783091994	-0.226168485	-2.43590423	-0.316110782	0.337052708	0.182775764	-0.222714317	0.284694543	0.492354287	-0.047611245	-0.327550151	0.062784958	-0.173519117
H12	1.535027057	0.132613006	-0.016415454	-0.032873878	0.535622717	0.088445651	0.415561696	0.053976353	0.269031579	-0.738250737	0.347028631	0.193503189	0.870134137	1.18863227	-0.653157814	-2.03928988	-1.637162252	-0.026821471	0.578523491	-1.955937186	2.444458999	-0.644125194	-0.393124966	0.200270824	-0.198485761	2.110880376	0.262983493	-0.842078156	0.062101067	0.553841972	0.209571993	-0.351780364	1.736868101	-0.482259534	0.337685616	0.509596287	-0.515623209	0.01741439	-2.777054378	-0.504527998	0.052722478	0.523239059	0.077844117	-0.734178139	0.428020651	-0.574869327	-0.149300768	0.193566179	-0.105436357
H10	1.1194953125	0.0339769835	0.1967136905	0.1567725445	0.3439322715	2.1795899675	2.9248855725	0.0429710705	0.0190880475	-0.3981486795	0.5109287735	-0.1080582265	0.7196128435	0.7797684165	-0.5523404765	-1.4700266265	-1.0959799795	-1.0852356185	0.4407521205	-1.1970160525	1.9749790665	-0.6149215155	-0.3918318145	-0.0284545115	0.8495123455	1.0225670135	-0.1674199875	-0.3420767535	-0.8614307715	3.1360240505	-0.6017197665	0.5647099695	1.9766468945	0.0982877555	-0.1388051965	1.4186855805	-0.6901809755	-0.1614984425	-2.6708627055	-0.1903237175	0.1115195945	0.0918889955	-0.2612900305	0.3169807965	0.4045931945	0.8792391285	-0.3222692895	-0.4667476635	-0.2456848555
H13	0.0817863135	0.5613205345	0.5942974465	-0.0315562865	0.1635683385	0.3102639395	0.8453553895	0.7866091035	0.8549919345	0.9302453105	-0.6777375445	0.4405452735	1.2074718075	1.1207152675	0.4462968935	-1.0655517215	-0.6747453795	-0.3393979205	-0.1156070755	1.5250737605	-0.0545464665	0.7456231725	-0.9360088565	0.0352124895	0.7187191065	-0.3973033515	0.5591891445	-0.7387698005	-1.1212543045	-0.4967431475	0.1339944165	0.1294129465	-0.2242655275	1.4421105345	0.6532052415	0.9051951315	-0.7124378625	0.5950655505	4.9685855915	-0.3063759555	-0.0269759745	-0.1226502625	-0.5044709045	0.0611524995	0.9774208815	-0.4918460215	-0.1900751655	-0.2385129235	-0.0896640285
H11	0.341614174	0.986544386	0.607214679	-0.410038458	0.206674287	0.137589469	1.57691714	0.873571556	2.127552081	1.484015962	-0.490647855	-0.241205821	0.032697528	1.348103198	0.252342301	-0.816673785	0.222970875	-0.946252775	-0.36605287	0.024853811	0.494451277	-1.478230119	-1.430916617	0.053201513	-0.813243562	0.9737619	0.851138547	-0.686697585	0.552968136	-0.162781667	-0.255796877	-0.459310862	0.637168671	0.934178179	0.719041109	-0.25449812	-0.647700184	-0.255695201	-2.486038338	-0.198921562	-0.136939864	-0.069326901	-0.560669169	-0.296579657	1.637092401	0.108895619	-0.852173001	-1.192814647	0.152024639
TN-48910	0.0130707035	0.0869607295	-0.1612629755	-1.2674126855	-0.5693977265	0.2226480905	1.1548787135	0.0485315895	1.1421552985	1.1292033935	0.4582792595	0.1067079475	0.1751032305	-0.4485736845	0.0216058345	0.3216268555	-0.3609945725	0.0822296335	-0.2774384655	0.7726298735	-1.2292157525	0.1853618105	0.2435443055	0.2506292535	0.0849261165	-0.4823030385	0.1758420115	0.7261997395	0.2712344465	-0.8001937585	0.0181018875	-0.1247972805	-0.8733013295	1.8376395675	-1.1473930505	-0.00535053349999999	0.3234777875	-0.3333416555	-1.4693251065	-0.3133789595	-0.3771070395	-0.5109693545	0.5446448305	-0.9707707815	-0.2973759185	-1.6006045135	0.2645339935	0.5305043315	-0.0200001645
TN-4608	0.635982116	0.751607528	0.526654907	-0.01074286	0.794310981	-0.031335045	0.268480712	0.652875108	-0.738269552	-0.615638738	-0.357313952	-0.787652009	0.420737626	-1.505819188	-0.518147821	-0.646920084	-0.617088205	-1.073412274	-0.798573884	-1.317147823	1.809910366	-1.292281886	-0.785368412	-0.510079434	-0.447831724	1.546989626	-0.256627302	-0.484498336	-1.791038197	0.230632927	-0.00112570299999999	0.113532728	-0.013082019	-0.123044895	0.593409799	-0.79802246	-0.164411158	-0.147269374	-3.311535328	-1.164649964	-0.257251009	0.599447097	-0.246716065	0.193986699	0.934752475	0.477797882	-0.75259055	-1.037031123	-0.406186736
TN-30023	0.7605551815	-0.0584153525	0.0291572245	0.8621391305	1.2214127255	-0.2202074395	0.4969820205	0.1101150075	-0.3204441245	-1.0401278405	0.1403850245	-0.7690257955	1.7618639205	1.0348625085	-0.2461230765	-0.0265561755	-1.4684092775	-0.5687825795	-0.2507095175	-0.2707642285	3.0303668785	-0.6111145575	-0.0165213855	-0.4067564685	0.2177336645	0.2005404045	-0.5983248115	0.6114552395	-1.0640733305	0.7503830835	-0.4239589385	0.1988547905	0.3608356515	-0.6173981595	0.2517444455	-0.3113234115	-0.2823893665	0.0634893205	-2.2504039255	-0.3124028575	0.2256124025	0.2702182295	-0.0250420475	0.3077742425	-0.000354861499999996	1.0542818145	-0.3114479685	-0.7284655485	-0.5606754815
H24	0.299949855	-0.431541475	-0.081668916	-2.020557336	-0.665267325	1.05618353	1.744946221	0.404612018	0.743131942	0.76706475	-0.133383375	1.24950101	1.039597032	-0.63579274	0.288657022	0.383143661	0.72000727	-0.638146139	-3.677141842	8.458257099	-1.229363284	-0.18329532	0.23396861	0.615658311	-0.781253799	1.075962462	0.328200184	0.721548793	0.200769376	-1.036316545	0.450833619	0.175101594	2.667176227	0.389852137	-1.740106798	-0.610847574	0.836670049	0.206656465	-1.816392737	1.393371162	-0.684251911	-0.195015324	-0.470863972	-0.254474578	-0.162059502	-0.598779886	0.677076952	1.008233686	0.244833192
TN-32223	1.4108321035	0.8667636095	0.8381599245	0.8083133455	1.3465267165	0.3545031915	0.4205149645	0.6388796195	-0.1496751665	-1.3825733315	-0.1771489395	-0.3979450285	0.2295825795	1.1820523905	0.0515012695	-0.7586334315	-0.6056099985	-0.7911438345	-0.1428984875	-0.7135822195	1.4936463045	-1.2215182145	-0.7471645585	-0.6470241605	-0.1326972535	-0.000478069499999994	-0.2043705045	0.1071256925	0.6913692985	0.7596065465	-0.4246306585	0.6155520615	1.5109828245	0.0476277285	-0.0279630195	3.0565799275	2.1603603515	1.9896901995	-2.4245631825	-0.8735732125	0.2964029075	0.4143667895	0.4122383995	0.2788784405	0.6604574415	0.1008394415	-1.0650881185	-0.3882927785	-0.3603219575
H28	0.0511965275	-0.6543627875	0.0545723265	0.5121553335	-0.1421334355	-1.0204288005	-0.9992633535	-0.6509504275	0.5152963405	-0.0890927235	0.8418228475	1.0001244405	0.5501203035	-0.7301858895	0.3792007335	-0.9763942525	-0.6265254065	1.0738785805	0.2201841055	0.5609755335	0.4710728985	0.0638275195	1.8187857605	-0.3220210815	-0.7820764035	0.5226502975	0.3298770895	1.9855766415	0.6338076835	-0.9819371555	-0.0266717335	1.1212410815	1.1711304495	0.1494746975	-0.7050840385	0.9173584755	1.3148576475	1.1133245395	-0.5316225105	1.9066398225	-0.3140894865	-1.3003400805	0.2129170105	-0.7811813615	-0.2419478825	0.3374673685	0.5306445945	0.9262118595	-0.0881028425
TN-31902	0.385003152	-0.04788711	0.237873326	0.157350988	0.623710891	-1.073600902	-0.096162926	0.345005829	-0.259738092	-1.111285864	-0.096622122	-0.243518601	0.041895411	1.156650476	-0.508244227	-0.671989164	0.039279213	-0.223831867	0.00380386200000002	-0.478365035	0.667095574	-0.728526915	-0.277983513	-0.646134279	-0.238599671	-0.221658619	-0.641970411	0.480656462	0.266820702	0.164200789	-0.576278584	-0.015654654	0.316006249	-0.014759519	0.46973616	-0.342651625	-0.49581066	-0.779806438	-1.752777111	-0.378208467	0.527898637	0.316472305	-0.406628696	-0.330214807	1.155957608	0.367522652	-0.41905344	-0.435530019	0.00577664600000002
H14	0.4321424975	-0.4691452515	-0.3862043685	0.0347570395	-0.4904147035	-0.2587144715	0.6766940055	1.3161795585	0.9059771255	0.2781035935	0.1880375915	0.0404980155	0.3668753165	0.2291322845	-0.2764736205	-1.3360675365	-0.5390102435	0.7232024225	0.4716266475	0.6144780195	1.7532400695	-0.6972574175	-0.2610969995	0.3567679085	-0.1159066465	-0.7109693165	0.1772295995	0.3550876355	0.2271988045	0.2330121535	-0.2763381215	-0.3497480415	0.5211936425	1.2215669425	0.3227659825	0.0805701265	-0.5102959245	-0.3761224865	-1.8325676545	0.9200501025	-0.1025164705	-0.3200400495	0.2147274475	-0.3089114165	0.4438751755	-0.1762224455	0.2432511315	0.3436767175	0.2815277295
SA-45084	1.0326839745	-2.1671063845	-1.7030053865	0.7665183555	-0.4460890045	0.5773635775	0.3375459145	0.5889409825	-1.2788786695	-1.3976000025	-0.4073355795	-0.4262297645	1.4686091305	0.6693523585	-0.4152670985	-0.1629713515	-0.1285740715	-0.3315191165	-0.5184580875	-2.5575862605	3.9034423165	-0.8141734715	0.1408582425	-0.0353601955	0.8662447555	-1.0448191845	-1.2028729505	1.6670611025	2.3429918505	1.7258084705	0.4772776825	-0.5497972665	-0.5538408865	-0.3754057785	0.6150244465	-0.1146867035	-0.6118597965	-0.8368485115	-2.0729013865	-0.2581051545	0.6192267975	0.4754293265	-0.0845165985	0.5602515795	-0.6253087885	0.4778374735	-0.3981046345	-0.6900799855	0.0726747105
TN-32260	0.5865732425	-0.00753239349999999	0.2978691935	0.2065381735	0.0326549615	0.8512941365	0.9729037615	0.3194619075	-0.3941211965	-1.2524269395	-0.2730392565	-0.9126826105	0.3737821635	0.8847527535	0.2767419235	-0.6079438345	1.6614606175	-0.3017359185	1.5198112855	-1.0100034795	2.7075831265	0.0708503085	-0.2728221455	-0.3593452785	-0.1398095435	1.5615087445	-0.2759344155	-1.1093754355	-1.4627234895	0.4853069955	-0.2268974345	-0.1490649455	0.5749064705	1.0002144895	1.0361171545	-0.1320828315	-0.8085255635	-0.8071470455	5.0944984085	0.9461608505	-0.1143514485	-0.0623828105	-0.1409597705	0.1659173175	0.7329064405	2.4651973255	-0.1783334625	-0.2013355555	-0.2311763225
H20	0.2406920105	-0.3732865215	-0.0609138475	-0.7307853955	-0.5113243845	-0.6399865995	0.0633050525	-0.6535217315	0.5850399015	0.3105046105	0.8266038365	0.3714441725	1.2400877865	-0.9051520495	-0.0674318965	-0.8148140025	-0.9343316345	0.9007365085	-0.5247547535	4.7351529105	0.2306960345	-0.1599016255	1.5306619295	0.2377152555	1.2303866875	-0.0520024735	0.1093773255	1.8174712845	-0.1343950895	-0.5886412935	0.0107378825	0.5684605805	2.3859716145	0.7422273835	-0.6317659865	0.3310387735	1.1235788875	0.8300179975	-0.4755132545	1.8872933325	-0.5569066955	-0.9434536245	-0.0698744505	-0.2975554345	-0.2610530785	-0.1933911585	0.6544803595	0.7639899985	0.4943467625
H27	3.6004197705	3.9526149295	3.6474627935	1.9175835575	4.9204527225	0.3646623965	1.0062678245	1.3649139795	0.4256739795	1.0400406485	0.1203708405	0.3620843485	0.4810297265	0.2012875835	0.0349900895	-1.4704830865	-1.5965282795	-0.9857126635	-0.3712745635	-1.6066771145	2.1147452225	-0.8657097165	-0.5673189385	-0.0895139715	0.4756388125	0.8634651345	-0.0861999265	-0.1392581825	-1.0259975275	0.9683766865	-0.1035324505	0.4783928555	-0.2226547905	-1.2430329175	1.4755508485	1.0787022105	-0.5745712255	1.1663750645	0.3368084655	-0.0078017615	0.3946130945	-0.1763488625	-0.5812090705	0.5026873335	1.2828597925	-1.0285183265	-0.5878911025	-0.2294127645	-0.1114690225
TN-34332	1.182868149	-0.163935645	-0.138075808	-0.182983832	1.288616457	1.575986106	2.008181997	1.994746829	-0.469839837	-0.430953748	-0.010221829	-0.483072078	1.162786135	0.096546144	0.720658753	-0.253958736	-0.914185196	-1.015833492	-0.064388658	-0.36460509	-0.000303103000000002	-0.421463787	-1.325083431	-0.11964198	-0.193505215	1.607641567	-0.052130033	-1.150920599	-1.471532876	1.269417258	-0.113885194	-0.865068479	1.159209464	0.176557692	0.679496083	-1.184952844	-0.256641547	-0.157207008	-2.152716422	0.360762227	0.157328811	0.707949622	-0.266131171	0.13812173	0.983336533	-1.089447715	0.034147786	-0.447359945	-0.062587099
H15	0.618532154	0.070534656	-0.133542389	-0.079029072	0.715840571	1.864194277	3.074920376	1.820538053	-0.362592749	-0.707238505	-0.734342946	0.591807844	0.851596704	1.427736834	0.037703704	-0.737153384	0.051383031	-0.640504838	0.384642909	-0.103090474	1.053222373	-0.026886641	-0.517978784	0.022534723	0.00691656	0.878134227	-0.177770041	-0.402913165	-0.755905124	0.416215031	-0.597973843	0.423482685	0.53018082	1.406027986	0.939851579	1.345374048	-0.311956147	0.478583677	-2.508189083	0.086491551	0.277027305	0.130521388	0.009908553	0.593774227	0.184682293	0.435370131	-0.460177716	-0.44522967	0.298625905
TN-34740	-0.057856048	-0.074265805	0.372847977	-0.378364929	-0.116961903	-1.326541718	-0.692062796	-0.046670332	-1.380342965	-1.558497305	-0.082289131	-0.648871155	0.482788226	1.050634673	0.289482593	0.58198882	-0.711952507	0.042352366	0.204234742	-0.563127465	-0.631343842	-0.933634603	-0.502220474	-0.473997679	-0.356456653	2.1370835	-0.046078835	1.336319147	-1.214353198	1.345980824	-0.091749023	-0.00276592800000002	0.808312886	-0.733846874	0.040402005	-0.48271764	0.117609075	0.302554025	-2.7072466	-1.023817501	0.615187818	0.230690383	0.106418706	-0.484612419	0.966008587	-0.292964389	-0.34220054	-0.657911963	-0.155843092
H18	0.235786259	0.326090395	0.686107182	0.56976358	0.750828444	1.08256541	1.673296053	0.397544886	-0.165660875	-0.133246344	0.262032644	0.348883913	0.6193283	0.932920821	-0.480759771	-1.381005716	-1.495665396	-0.653466082	-0.873907195	1.763722519	2.976382307	-0.907854449	-0.123499289	-0.111820339	0.301590133	-0.384176912	-0.352665754	-0.295931396	-1.064661553	0.216633088	-0.646755673	0.146720135	-0.831473328	3.355593155	0.430633204	0.112366516	-0.647026	0.27877239	-1.623573186	-0.428620766	-0.145629733	-0.155103279	0.827447105	0.096921081	1.242309452	-0.633745062	-0.52016533	-0.017953829	-0.064122256
SA-44820	0.009284262	-0.1147918	-0.240470654	-0.267740725	-0.229673365	-0.049594523	1.138921826	-0.796175485	0.268253032	0.150352024	0.576067493	1.096329274	0.040318298	-0.628458822	-0.653107677	-0.553325358	0.166732237	-0.048053597	2.661941683	2.336594575	-2.417781924	-0.280768974	0.276857864	0.087511142	2.267465002	0.013980655	0.05635354	-0.206905437	-0.957676628	1.090278297	-0.354447174	-0.168864518	1.097507482	1.249138907	-0.520443481	0.689158246	0.045305465	-0.550175027	0.507280055	-0.784271778	-0.291596909	0.139522065	0.240675341	-0.49907449	0.918544659	0.205294297	1.370299828	0.193047965	1.526823961
SA-36447	1.6480136655	0.4212412145	0.2823824745	0.4340339385	1.7484581665	4.8425317455	5.4738923165	1.5063590075	-0.4874748735	-0.5081492505	-0.2603835985	0.1733190435	1.0264361505	0.8712205685	-0.1200830645	-0.3047551135	1.0393889995	-1.2355570205	0.3115583245	-0.3554530715	1.5036063205	1.0487845425	-0.5539826925	-0.7071284935	0.4487140105	-0.5171008435	-0.9660635655	-0.3053925125	-1.6092860795	0.4639194675	-0.6124854815	0.5449813085	-0.0047383975	0.0876175735	0.1420441795	1.1793857355	-0.6908011975	0.4468981465	-1.0296668265	-0.6732792725	0.1572582795	0.2029616665	0.0772053825	0.5301071025	0.5319436275	-0.3148404365	-0.3685174735	-1.0051728795	-0.0024664775
H16	2.3540409355	2.7904167495	2.4767179685	0.9461100745	2.1191617365	-2.1508028895	0.2950230835	0.7854354655	1.0983557265	0.6656188495	0.3546703965	0.3572198535	-0.4352084205	1.2880007485	0.9961785785	-1.6179449695	-0.5385118635	1.4940996335	-0.5069770825	1.8544939215	-0.9373242305	0.4921977525	-0.3903384995	1.1281520325	-0.2369157185	-0.5839605355	0.8978298345	1.4417051225	0.4643376485	-0.0419428185	-0.2705653675	-0.1820824095	-0.3845677785	0.8097047775	-0.5979388475	-1.9024675985	0.1748837555	0.1508079245	1.2093334335	-1.1879279695	-0.0189148465	0.8644215245	-0.4235754735	-0.1522079035	1.0194396855	-0.6652181615	0.5569487815	0.1334899515	0.6020608235
SA-36801	-0.103596207	-0.031766191	0.008633987	0.038389622	-0.4606924	0.53807695	1.169971427	1.772592517	-0.274251043	-0.361352653	-0.29310354	-0.394481603	0.180758458	0.97307951	1.045602075	0.471238756	2.746018817	0.842588547	-0.477240323	0.313001429	1.664292763	0.630166749	-0.464451342	-0.243410651	-0.28288315	-0.478462839	-0.114720616	-0.106248106	-1.154310391	0.231038581	-0.489186951	-0.386051	-0.756408935	-0.122235264	1.566096035	-0.718726668	-0.38996302	0.439334837	5.06381854	0.490953735	-0.029770616	0.431033956	-0.199534221	0.127493885	0.886960614	2.683033837	-0.54476583	-0.419479233	0.127084704
H17	1.504570241	1.109270282	0.718349847	-0.420570856	0.926098556	2.048322299	2.878815184	0.881706149	0.249932676	0.810012741	-0.064269831	-0.088028668	0.338438871	1.650347357	0.578971545	-1.158201607	-0.969336629	-2.350225518	0.463477	-0.377819137	4.196663431	-1.746603529	-1.046260398	-0.489414698	0.778439425	0.945538118	-0.324879872	-1.063220703	-0.732154269	0.591827501	-0.504337797	0.245096745	1.331565739	-1.435890648	0.515382433	1.631946718	-1.068561595	0.721929787	-2.421218858	-0.695415201	0.279836827	0.84595806	0.00742638599999999	0.198440837	1.356474355	-0.078199357	-0.860062622	-0.47213682	-0.033248178
SA-42501	0.2245995605	0.2545088865	0.1531013255	-0.4750487005	0.5669507975	0.2435889715	1.0583875965	0.6878287925	0.9954305375	0.5129077295	-0.0871871565	0.0106734455	1.1558901385	1.2663147855	0.8931642105	0.4807256835	1.8740973405	-0.9034641405	0.2595392095	0.1115934135	-0.5704195015	-0.6268994675	-0.3117575805	-0.1599656575	0.0345907565	-0.7605120195	0.3996916215	-0.7358454005	-0.6683090045	-0.1903312545	-0.4064238745	-0.0506770375	-0.9145744695	0.9725502705	0.8113296765	-1.0001728545	-0.6558348175	-0.0353733065	4.5635057645	0.2905669575	-0.0806505515	0.0243808395	-0.5112729535	0.1725616655	0.8307355035	1.6606594455	-0.3945341645	-0.3280873355	-0.1692012245
SA-43914	-0.342001558	-0.11142019	0.15538983	0.05744394	-0.577679379	-0.950658126	-0.491131343	0.385336927	-0.035591945	0.31687632	0.399255997	-0.287613012	0.053986762	-1.043102907	-0.046375957	0.368889374	-0.286884229	0.070478725	0.176493281	1.414476953	-1.659308741	-0.154475701	0.113473072	0.034906924	0.041570316	0.477758853	0.3516181	-0.52139508	-0.126625398	-0.072963764	0.024396394	-0.375203029	-0.076528851	2.371360203	-1.123418306	-0.32842869	-0.252771281	-0.480852239	-0.30426242	-0.838057943	-0.245332801	0.268099655	0.21467442	-0.687755713	0.311355196	-1.065806586	0.291514458	0.31461977	-0.189944421
TN-39989	0.230063491	0.600311173	0.374157873	0.017897241	-0.320038816	-0.016926629	0.679740839	0.773885919	1.807833761	1.409487814	0.667379877	0.086686839	0.645216152	0.744660243	0.29534459	-0.399078391	-0.398340435	0.29805961	-0.31615146	2.127167413	0.171163334	-0.331647298	-1.044257328	-0.026237221	0.195763666	0.032693156	0.694273556	1.880145747	-0.923680217	-0.23502531	0.127373814	-0.352928011	-0.355366583	1.603192156	-0.771635878	-0.177562428	0.26899825	-0.638874595	-0.996478806	-0.216832592	-0.199275377	0.792527555	0.00262433399999996	-0.530974719	0.738445345	0.031870806	-0.771083406	0.019797186	0.212154788
SA-37664	-0.002429944	0.306182286	-0.190994136	-0.424011073	-0.945581327	-1.446056377	1.204674077	0.487654425	0.009694824	0.009143593	-2.676247295	0.4365977	1.048233302	-0.21941235	0.263199159	0.95329737	0.766180757	-0.276789758	0.963188568	1.682635891	-0.521504808	0.008998346	-0.610500994	0.661237223	-2.174647982	0.013656001	0.572178586	-0.835172477	-0.581384136	-0.502090249	0.389781303	-0.955677609	-2.5179964	2.109103739	-0.161515014	-0.69161481	-0.118279559	0.270546366	-0.402762626	-0.947764271	0.031341443	-0.016012344	-0.091401408	0.168262756	0.288986669	0.089262152	0.420388257	0.280504102	0.191505659
H19	0.130704387	-0.463930416	0.258804116	0.165741258	-0.241236184	-0.684041227	-0.162174691	-1.328699659	0.607628268	-0.440362425	1.276114131	0.752772782	1.09592365	-1.510072995	0.091216264	-0.751418148	-0.612931302	1.951216026	-0.500521393	4.075616361	-0.66992293	0.374964788	2.063039275	0.012963621	-0.573913085	-0.300372192	0.525950673	2.61702068	0.125380196	-0.816316058	-0.171554641	1.030586269	0.276823677	3.067125679	0.313269392	0.812252723	1.633882845	1.476663066	-0.130553581	2.305884743	-0.307209116	-1.60767862	0.717974062	-0.58306914	-0.203810742	-0.117516064	0.694336183	1.194598286	0.204819326
H21	-0.022420318	0.905655936	0.67104394	-0.220647884	0.282309738	-0.429897037	1.372160724	-0.189187419	-0.064986891	-0.101347135	-2.306756434	0.4931895	0.739810295	-0.490958905	0.89098239	0.612014177	-1.278851058	0.195382041	-3.448271327	4.641355404	-1.371997678	0.175532447	-0.638474835	0.638591141	-0.511085938	0.12871702	0.328364046	0.319919187	1.345566431	-0.463060353	-0.568902035	0.00416955500000001	1.301498874	-0.023095456	0.04508065	-0.232925812	0.842495118	0.776251311	2.122533978	0.178162604	-0.145453774	-0.926220706	-0.276776248	0.660397061	0.319288568	-2.280339464	-0.139726847	0.211530307	-0.219926173
TN-38315	-0.5428884	0.381100096	0.436214076	0.328931938	0.356766623	0.091981996	1.885357988	-1.540245623	-0.407777524	-0.955181157	0.251822352	-0.607597977	-0.086243905	-1.484617399	0.380323123	0.99089101	0.565520398	-0.29505812	-1.636468906	3.364456494	-0.923748281	0.801814457	0.276812338	-0.636623327	0.520597985	0.534330905	0.00824459400000001	1.369330348	-1.019600511	-0.936106461	-0.190738929	0.122006314	-1.433774017	1.863593897	-1.637325113	0.204670669	-0.435939921	0.331525447	-0.896708421	-0.120568635	-0.988718952	-0.00391987899999999	0.077806833	-1.216851003	-1.015214119	-1.145332678	0.578731666	-0.15005533	-0.563265473
TN-38106	-0.4094646135	0.3140018865	0.5427338455	0.3899089935	0.2975848075	-0.6841535135	-0.1437906005	0.6645185715	0.4410042425	0.3223085775	-1.3420853165	-0.3082002495	0.2074217565	0.5498384725	0.2304130075	-0.3349584145	0.5413414435	0.0797441205	-0.5791278015	-0.0352807685	-0.0135036905	-0.9911702835	-0.4729989705	-0.7203529045	-0.5240322155	-0.2260423935	0.0379784385	0.2538580165	-0.0919212035	-0.2595589275	-0.5734329575	0.4309289625	-0.2430637145	2.9770315555	-0.5164642905	-0.7405803285	-0.7060111245	-0.1597876765	-2.1687481025	-0.4869928905	-0.4166290455	-0.0306184695	-0.0099501395	-0.4153111005	0.5336338215	0.0795351175	-0.9948906675	0.0660462995	-0.2954532365
TN-38627	0.5393807155	-0.3171749215	-0.0405089255	0.4234474755	0.6192521665	-0.2811514605	0.7910604645	0.4023472725	1.8919455795	2.0830578195	-0.4360910075	-0.2633620305	1.3392935035	1.5522962235	-0.3705792445	-0.5559373195	-1.2040925705	-0.9695991145	0.3878350365	0.3274810565	2.2046185115	-0.8875648925	-0.6943177345	-0.5458758665	-0.1989088715	-0.6529819405	-0.8335737115	0.7626948935	-1.5555306945	0.2168352765	-0.2915460145	0.0380822385	0.3640645865	-0.8295162235	1.1497502625	-0.7018533795	-0.6144507345	-0.5513884565	-2.0815371005	-0.1227184145	0.1420192895	0.1150128755	-0.1548958505	0.4741629095	1.8518775205	1.2827503345	-0.5053885605	-0.9514984575	-0.2512691425
H23	0.7215099195	0.2824696425	0.5047196535	0.7023763805	0.3409402235	-0.5406781645	0.1362249045	0.8028574415	0.9193501995	0.4289370435	-2.4274837155	0.4458139425	1.1165418295	1.1604220195	-0.0371433615	0.4401769295	-2.0495724565	0.0429227475	0.5294016995	4.3064176185	0.6375663565	-1.0795348855	-0.9206820035	0.2747301055	-0.8883614495	0.9385694615	-0.1386703725	1.0074461475	-0.5037486265	0.4518733775	0.4799104565	-0.0294686315	3.8964444705	1.1034226015	0.8971519735	0.3692474565	-0.0481207935	0.0199385215	-2.4869328305	1.0826976895	-0.0809997825	0.0614851435	-0.3928980725	0.4118205155	0.6076600725	0.6021519255	-0.4906012385	0.0680938845	0.2072191495
TN-41919	0.1177180545	-0.0424940305	-0.2977156395	-0.0310872885	-1.0946627775	-0.5993797825	0.3904255275	-0.3793665285	0.9778471665	0.0449105345	0.9387025645	0.3335306455	0.5633306505	-0.4741129395	0.2278507185	-0.0423900475	-0.1530869495	0.4288204355	-0.4078288745	2.0701068715	-1.8710731635	1.0013543725	0.3195679125	0.3545167875	0.4825862875	-0.7722719015	0.4192774785	0.9534085835	0.1840263335	-0.9419040785	0.1384515255	-0.00052335349999999	-0.6813787715	2.6574654465	-0.4888079805	0.5305900655	-0.2247212895	-0.2428929055	-0.4869611015	0.3693370395	-0.5539791385	-0.0682714715	0.5185982685	-1.0597857575	-0.4296372535	-0.6564647935	0.6700087755	0.6436341655	0.2413310565
H26	-0.1910781195	0.0480004575	-0.4847459845	-1.0237327685	-1.1565532465	-1.3211649395	0.3281396735	1.6822108085	0.2743029425	0.7226821715	-0.3311518115	0.1644494265	0.8929607745	1.7543815405	0.2472835695	-0.9711918185	0.0710656375	-0.2708578275	-0.7194519475	-1.3646186855	1.8930337185	-0.4237669595	-0.3866319105	0.3651781065	-1.6340951885	0.9021470165	0.4026787585	-0.6500519575	-0.7454696675	0.7363080555	-0.3217440295	-0.2510122435	-0.6692602155	0.2352124645	0.7227752415	-0.2275510775	-0.4604098595	-1.2159228005	2.1465813735	0.4341250235	1.0646903915	-0.1523438075	-0.0915347765	0.2084164425	1.4784061005	0.6871265205	-0.3969282925	-0.1237523745	0.3866716705
SA-44033	0.4837113655	0.2460890725	-0.0637704075	-0.6117231855	-0.9049775935	-0.9441590295	-0.4416665585	-0.2472755375	-0.3786585125	-0.7431717625	-0.2577425255	0.0627235745	0.9283815635	-0.0951356685	0.4479230615	-0.1150839755	1.1977655025	0.3051662355	-0.2045064065	0.7432408665	-1.8917931895	-1.0692191475	-0.1742342205	0.2308762245	-1.7804156885	-0.6078475555	0.3597005775	1.0032075455	-0.3770036755	0.2752803735	-0.7255054885	-0.5779639405	-0.5844708565	2.3425869825	0.4338076255	-0.5486738185	-0.3033301085	-0.2713374055	-0.4014330205	0.0462084325	0.2594188925	0.1193871645	-0.00427675149999999	0.0549629095	0.3903094745	-0.5115238985	-0.4617310085	0.0802467065	0.1228218085
SA-41935	2.545548483	1.328822229	1.294784888	0.455108152	2.527672995	-0.220358286	0.758752191	1.185604745	-0.140435581	-0.179034005	-0.502124528	-0.03157581	1.478653912	2.178004739	-0.153319015	-0.662760806	-0.249695103	-0.585108354	0.962228674	-0.475943682	5.06307965	-1.393726916	0.01658305	-0.040117886	0.676877319	1.348724333	-0.287150298	2.875217348	-1.177013563	0.766387249	0.233059975	0.20076195	-0.526904398	-0.877053038	1.850795014	-0.63853137	-0.60484182	-0.255803662	-1.919000574	-1.240026851	0.243605639	-0.043457112	-0.133700715	0.030125138	2.215413565	-0.309403449	-0.301897505	-0.832730547	0.03808984
SA-42117	0.1099721275	-0.5399952265	-0.2981503795	-2.0125719275	-0.5728218805	-0.5283186705	0.5052174645	0.1067953155	0.3863519065	1.3899485005	0.3277086885	0.7175662955	0.6936287675	-0.6734897365	-0.1225157865	0.9376814165	0.0562412205	-0.0141525715	-0.7834069355	1.8329111605	-1.3978910105	-0.0955592015	-0.4651611235	0.1490464315	0.3152766625	0.1068158215	0.2453466145	0.3497913695	0.5233770055	-0.4002022235	0.0502134305	0.0933613735	0.4233190385	1.5192523235	-1.5507043475	-0.2733765375	0.2400113415	-0.2891474685	-1.8474048995	1.0468889145	-0.3331729705	0.3507409525	0.3585478525	-1.0609258595	-0.1446506005	-1.0950045955	0.2928159325	0.7415657755	-0.0773499105
H22	-0.379886419	-0.226359989	0.029359707	-0.22513113	-0.324444273	-0.521156287	0.475794968	-0.553028015	0.476325285	-0.424131705	0.77436168	0.313055256	1.099851444	-1.240092678	-0.059788933	0.035300395	-0.482017276	1.643141808	-2.772635769	7.511549143	-1.038404918	0.693596356	1.742889462	0.388244665	-0.321942343	0.162347672	0.488239994	1.189882174	0.18924528	-1.134011891	0.00919781600000001	0.525711059	0.246984521	0.632951773	-0.997063329	0.729785444	0.932022132	1.018402763	-0.749442953	2.053932462	-0.250858991	-1.101255556	0.15379319	-1.061735836	-0.244595215	-1.445383198	0.813866864	0.864844459	0.175815365
TN-42772	1.1452048115	-0.2134672725	-0.5206001155	-0.0559117935	0.0749415325	0.3723392395	0.4098680995	1.3661900385	-0.2160344215	-0.1741593735	0.3011111425	0.0981676825	1.0163100695	2.1541888655	-0.3255048825	-0.4259007115	-0.6364929265	-1.3208524515	-0.4382447095	-3.2789296165	3.9419550655	-1.3667869195	-0.4699573135	-0.2509883985	0.3882070735	1.8658378035	-0.6595242525	4.0928489185	1.0290839775	0.9957650705	0.8785484195	-0.1227016685	-0.1495008155	-0.8791488405	1.1605901775	-0.7140171115	-0.4755538145	-0.4972121115	-2.9883552655	-0.8352995805	-0.1059964935	0.6072513155	-0.3953113905	0.3844475165	0.7178416435	-0.7288881675	-0.2652571385	-0.3899191185	-0.0648568775
TN-40687	0.2496005585	0.7044636735	0.4767244185	-0.9755257755	-0.5100292705	-0.3936834535	0.6413146795	0.7102458895	0.0819170695	0.1184227735	-0.1231586625	-0.7811267875	1.3117125225	0.3016093615	0.2130919185	0.5368759515	0.6970749915	-2.1383120185	-3.3034518315	2.4318879625	-0.1173112985	-0.7921653515	-0.7427709305	-0.2254014985	0.3549665155	1.2674464485	0.1900202165	1.9514759085	-1.7013063355	-0.7555331195	0.3401108435	-0.3937073625	0.1116063945	0.1079647825	-1.2361799295	-0.6301196095	-0.1864361685	0.0109286765	-2.1287443145	-0.8543958815	0.00555723749999999	1.0848500165	-0.2090449305	0.0754430575	0.3008235475	0.1216505155	-0.0803519305	-0.3515154585	-0.1903779375
SA-44240	0.0551921535	0.8982380995	0.7812304285	-0.1630657815	-0.4051073015	0.2640089165	0.8450633925	0.8051692875	-0.0799179015	-0.00940515349999999	-0.4672137415	-0.0797309665	0.2807957695	1.2922008495	-0.1174070995	-0.7213111805	0.3300994215	-0.0735646395	-0.0587236465	1.6263757425	0.3483605605	-0.8594180405	-0.3934576465	0.2549890535	-0.5603336165	0.4288451635	0.3817103955	0.8544165195	0.9675570325	-0.0494710985	-0.1538346135	-0.3975628785	0.0971222655	0.8032714605	0.6762325415	-0.4708175695	-0.4809599405	-0.4071659965	-1.3764114565	-0.8188838105	0.0857646985	0.4041971685	-0.2260737705	-0.1810480755	0.7181638765	-0.8254411465	-0.2445805455	-0.3303457825	-0.1576339485
TN-41436	0.6949172365	0.4533209085	0.3990887625	0.3759589345	-0.4953718415	-1.2356488985	-1.3116858055	-0.6225263155	-0.6870936575	-1.7744292715	-0.3182434825	-0.0139031225	-0.5948353135	1.6668978925	0.4106323675	-0.1220927965	0.3998542815	-0.0270529405	0.4634871465	-0.3995351745	-0.6579664385	-1.3208295405	-1.0181379985	-0.3698117235	-0.4927299395	2.2774313815	0.2998602435	0.3823194755	-1.0218286745	1.1760835675	-0.1437858125	0.4050042255	1.4223237255	1.1078345895	0.0035677525	-1.1591439325	-1.0686319795	-1.3179550705	-3.1825769765	-0.2854727195	-0.8881131395	1.0571889855	-0.6455285045	-0.7736568545	0.0514256235	1.5346275955	-0.3626975375	0.1041853275	0.0198245985
SA-42047	1.561996827	1.760309388	1.251812922	0.126374835	1.90904398	-0.882171483	0.423485516	0.175284895	0.048685135	0.298131696	-0.33094576	0.377067841	0.104730514	0.82930341	-0.159499956	-0.570228604	0.386962222	0.449566248	0.400426563	0.4811676	-0.537670099	0.474080525	-0.560797355	0.461957747	-0.291194304	-2.03527134	-0.751516631	-0.22840567	-0.58654647	-0.372159524	-0.260101339	-0.319583636	0.430539364	2.079544647	0.028526928	-1.601985141	-0.202674717	0.381325324	1.146332623	-0.648176227	-0.383918603	0.449814864	-0.235597899	0.175914159	1.19694028	0.333501775	-0.153223208	-0.195353357	-0.047673366
TN-42181	0.2725903495	0.1852832365	0.3543930915	0.3958109295	0.6263025725	-0.3228519755	0.0739767695	1.0876458795	-0.0074788575	1.5783769585	0.0136856535	-0.4860826675	-0.6411900535	0.8956067095	-0.2488048995	0.000541228499999999	-1.0838829555	-0.3479411845	-0.0669748285	-1.3114942685	2.7704340915	-1.0696817695	-0.0820528405	-0.2443877675	0.2560463745	0.7847148555	-0.0642582075	1.9457114375	-1.1377622925	-0.1566089635	0.4511321995	0.4656116445	-0.5989969145	-0.9661044245	1.0394070275	-0.3360562135	0.2407584305	-0.2935134955	-2.4135484025	-0.8086759105	-0.1937452535	-0.4936680545	0.3055180475	0.0460669215	1.4820779475	-0.6957316515	-0.0428147665	-0.3602946175	-0.3989232735
SA-44130	-0.463264326	-0.478169723	-0.817308215	-0.914780449	0.033603346	1.893164117	2.411556376	0.808769398	-0.273068603	0.236986845	-0.171104973	-0.177052022	0.855361263	0.942631683	0.800260999	-0.00508978399999998	1.236832101	-0.523049797	0.286351662	0.784286932	-1.950660148	-0.53091614	-0.198855832	-0.151092179	0.521795551	-0.867970503	-0.166427606	0.104684306	-1.235109371	-0.231475571	-0.189952462	-0.243398976	-1.121139106	0.311788019	-0.03972021	-0.402320478	-0.380801204	-0.598311126	4.197748411	0.026861707	0.122526754	0.463879581	-0.013874846	0.269251875	-0.040694094	1.114273677	-0.197553642	-0.313300386	-0.162527283
SA-45162	0.181221217	-2.638055734	-1.209561873	0.399875011	-0.636113992	-0.90883891	-0.638344771	-0.968118617	1.881383068	-0.964116138	0.951034194	-0.145782177	-0.060495172	-1.052255093	-0.23635681	0.697030867	-0.706712589	1.259961423	0.406867173	-2.70325932	1.203023851	0.345018485	1.239450033	0.195662583	0.440350082	-0.501855724	0.343931745	-0.073071699	0.732382526	-0.002224319	0.347941806	-0.046939689	-1.293708393	0.217242425	-0.430019981	2.62618442	0.388728552	1.146748196	-1.563589179	0.66085605	-0.160854586	-1.250558609	1.014645782	-0.693979521	0.159677359	-0.395963512	0.801563378	0.925382407	1.938833316
TN-42723	1.374227955	0.067628107	-0.15058505	0.681407477	0.293778188	0.263833756	0.431745875	0.023453668	1.318971916	1.650894917	0.300915414	-0.38767053	0.92163135	0.978595897	-0.200106989	-0.69477758	-0.047932608	-0.757808375	0.856578637	0.11208771	2.568714983	-0.242295618	-0.251124261	-0.427197514	0.818542302	0.29247221	-0.270919008	1.061643036	-0.362616867	0.374696626	0.027685101	0.212673258	0.606061354	1.404354487	-0.082349746	-0.018649755	-0.213754208	-0.903290416	-0.952711317	-0.819617297	-0.158342823	0.250661695	0.206922663	0.512043393	0.413322582	1.111079568	-0.18899578	-0.320801894	0.196424901
SA-44166	-0.1457546585	0.4232315995	0.2841382885	0.2971242435	-0.0302759925	-0.4195501105	0.0787104535	0.3887094755	0.4756754135	-0.2247424615	0.0563755375	0.1542777655	-0.2058376095	-0.2862357815	0.1296195785	0.2493607955	-0.3141498935	0.6588000185	0.5543341985	1.6409064905	-1.9152299225	0.3716804315	-1.0769977275	0.6133429015	-0.1447743365	0.7618674355	0.7786809395	0.1807512965	-0.8099352885	-0.2866530345	0.0677294315	-0.4232162935	1.4669656795	2.1084855555	-0.7175846125	-0.6944278355	0.2069773095	0.3742372735	0.7208853725	-0.4652738095	-0.2356821955	0.3123746105	0.3006774215	-0.3184020645	0.8807735995	-0.4549144115	0.0888164305	0.6611667935	0.1260865145
SA-42044	-0.563979758	-0.931945031	-0.731906919	-0.086450595	0.06643653	0.807793223	0.733500942	0.711155388	0.218189314	-1.286647323	-0.40683578	-0.575417196	-0.371868267	1.630308752	0.559422357	-0.510072477	2.01071857	0.010681364	0.655851618	-0.440283695	-0.520729247	-0.494504281	-0.528658223	-0.586737796	-0.433587876	-0.845121531	-0.207738958	-0.885889328	-1.859578581	-0.042205129	-0.371979976	0.00986199799999998	0.393915118	1.854083795	0.88871622	-0.742075983	-0.80176445	-0.683035981	1.923448093	-0.361811715	-0.041846855	0.530280537	-0.259499796	0.143524917	1.155397929	0.953688461	-0.955401727	-0.592719431	-0.18729112
SA-43711	-0.0336054	0.08968211	-0.024109317	-0.036921773	-0.775731817	1.402262684	2.028942358	-0.922043808	0.136269627	0.086556224	0.629981553	-0.464983508	0.316188107	-1.308376863	0.039790316	1.040112964	0.288784885	0.70616922	-0.32313176	2.354577747	-1.082061182	0.494594393	0.841325061	0.023821498	0.398308639	-0.534714828	0.468675546	-0.541453166	-0.124360757	-1.985799553	0.196459577	-0.321637315	-0.47406747	2.431323887	-0.894330152	0.372043342	0.280203611	0.00931610600000001	-1.415506092	0.097825917	-0.520814546	-0.472446412	0.566602213	-1.126941419	-0.101492773	-0.429476701	0.584769217	0.70477064	-0.00444434299999999
SA-44683	0.6259527855	0.4501272815	0.0936338315	-0.8065520495	-0.1296394865	-0.6788030325	0.0397638675	1.1518193655	-0.3615853515	0.0702607085	-0.5136391325	0.4173261615	0.4723123235	1.3106987815	0.2465935735	-1.2306181315	2.0750795995	-1.3268462735	0.4248888705	-0.4953963075	2.0445732485	-1.0075219335	-1.1028603845	-0.0468813995	-0.1258837565	0.9802004245	-0.4550832625	1.3289650725	2.0848700225	1.1717331445	0.1863576485	-0.0351012085	0.5634200505	-1.0262832985	-0.1719923495	-0.9463743625	-0.8536307505	-0.9849037695	-2.6091987845	-0.6257226475	0.1152720525	0.8484537555	-0.1368258665	0.0491543715	0.3141340655	1.6669098225	-0.5532947665	-0.4002338835	-0.0621876495
SA-42453	1.0575178125	0.5605035595	0.2918412125	-0.4161207555	0.6669804555	-0.6676220725	-0.0919679305	1.2398080265	-0.5582688275	-0.1003907675	-0.2403557545	0.0118992815	1.2564020265	0.2009890185	0.2702384995	-1.0434964645	1.8208081235	-0.6072077175	-0.0565892175	0.4126093555	0.5460276105	-0.1824927175	-0.6245037295	-0.4226505815	-0.1886722185	-1.0461879065	-0.4006852445	0.4070108085	0.0479536805	0.1357488495	-0.6006642665	0.2363968235	0.7551689915	0.0688701115	-2.0909970525	-0.5588849875	-0.6579469335	-0.7245633765	2.5619410365	-0.3289111815	0.2277616335	0.4971499935	-0.0865352285	0.1384250195	0.3321177425	1.2654822225	-0.2667101735	-0.4621103815	0.00818007250000001
SA-44757	-0.498279615	1.082272342	0.518054319	-0.81364286	-0.43440626	-1.371692651	1.421242439	0.030786772	0.167155607	0.427174805	0.075184658	0.060299069	-0.201997084	0.347194867	0.974777005	0.320200457	1.494796772	-0.499210317	-0.355305475	3.150129361	-0.868258927	0.05236444	-1.19479674	0.659402076	-2.212226343	0.084200072	0.833017513	-0.042488105	0.259190182	-1.669682613	-0.117534738	-0.662379967	-0.375457762	1.744067309	-0.4833141	-1.986839357	0.109172557	-0.06435194	3.106522828	-0.943740183	-0.076266774	-0.100362642	-1.034609931	0.063224579	0.600311649	0.535795957	0.431115931	-0.164492416	0.07015866
SA-42561	-0.1169488485	0.5747066225	0.5568831205	-0.2678954205	-0.3934463755	-1.0140756835	-0.3560786695	0.0921965975	0.3921841795	0.5331438425	0.5526672675	0.8818166035	0.1413711675	0.5234072645	0.3535169675	0.9902704165	-0.2970800595	0.9397558175	-0.7016546095	1.0652785695	-1.6179053875	0.5442386385	0.1971843755	0.6897472025	0.1405124665	-0.3344787925	0.8463999005	2.3048855455	-0.4669426355	-0.2149518185	0.1227910775	-0.5779286235	-0.4534825845	2.7560874065	0.8150746185	-0.2228725815	0.3654872165	0.3174865685	-0.2768762815	0.0619305045	-0.1086705445	-0.1028558415	0.2252382225	-0.6699026605	0.3150738335	-0.0161335325	0.1920205005	0.7258974945	-0.0975529445
SA-44189	0.3314051305	0.5263103575	0.6281210365	0.0611868275	0.3333558455	0.1143646185	0.2769097725	0.2591865755	1.2178863145	1.0648507275	-0.2222824825	-0.2032013595	0.5774915795	0.2724059415	0.0948434685	-0.9596843825	-0.4852077185	-0.3810673145	-0.3454799805	-0.2691324005	1.7063581545	-0.5213402845	-0.2908947795	0.0934368425	0.0477490065	1.3918393615	0.7518855105	-0.1863714345	1.6822715145	0.9971789315	0.0646538865	-0.2454646775	0.9324731225	-0.2460699315	0.00339560949999999	-0.0516461755	-0.6725302525	-0.3213290355	-1.9339331715	-0.5567516765	0.0563489295	0.6894584585	0.1424534685	0.0882784975	0.5566580655	-0.4748595685	-0.2310707785	-0.4199877815	-0.2934733085
SA-43659	0.350345893	-1.343793647	-0.577264064	-0.093249669	-1.075425206	-1.908656989	-1.181783879	-0.896031568	0.453535858	0.092254245	-0.745867903	0.170711178	-0.00414442700000001	-1.214144809	-0.150086641	0.232329806	-0.266150322	1.061229335	2.672549402	0.978342138	-1.215612466	0.551089627	0.839807271	0.433991005	0.385857665	-0.513342536	0.416379045	0.514980349	0.736092999	-0.49910556	0.12778597	-0.023167636	1.34779661	2.040929686	-0.862381137	1.025391235	-0.136063842	-0.148846788	-0.289879842	1.049225935	-0.384439507	1.204009668	0.533572807	-1.139263198	-0.141955932	-0.378708953	0.885660043	0.940494963	0.650340388
SA-45122	1.0997994465	0.8900448615	0.8342214925	0.1822860115	0.2615706995	0.6062569295	1.5314966335	-0.1807056625	0.0297143015	0.1353767225	0.0413523135	0.0584735595	1.0836826275	1.5587701895	-0.3255337375	-1.0011105335	-1.1933603155	-1.8399526175	0.1476173225	-1.7068353595	5.0648043565	0.5880207445	-0.6743964565	-0.3675814285	-0.2456452605	1.6646435315	0.3136105935	-0.7174233915	2.6613498475	1.5802739265	0.8093257875	0.2599826555	1.0173186735	-1.0573260475	0.2373596825	0.0942459635	-0.8342443905	-0.6142407975	-1.1625900545	-0.7949817775	-0.0469697115	0.0520679755	0.1073635175	0.2223031965	1.6374345195	0.8899540965	-0.4184025815	-0.5177881285	-0.2298487565
SA-42902	0.917489694	0.209002541	0.08438484	0.408999612	1.058546649	0.323462773	0.287612974	0.104869283	2.265106936	1.546012131	-0.11386452	-0.150885756	0.49225031	0.741955627	-0.180667366	-0.828322769	0.580334296	-0.35291778	0.396613608	-1.487843267	0.852996391	-1.305559983	-0.352005623	-0.279388264	0.233686506	-0.452171765	-0.656571261	1.228306623	0.708688297	0.270413006	-0.013622335	0.114246313	0.158046411	-0.538991591	0.134903698	-0.427387023	-0.712461727	-0.944387274	-1.787248959	0.066534162	-0.110092288	0.114004798	-0.070093764	0.215188752	1.433897749	0.857460951	-0.392361603	-0.6670601	-0.08246882
SA-42874	0.7126010405	0.2456266685	0.0227725955	0.6702477765	1.0947673275	1.4176389135	1.7246976805	0.7274969635	-0.8151421685	-0.5107258915	-0.5406717135	0.1161428765	0.4350985085	0.6009078225	0.4126868265	-0.0696963375	0.3897006755	-0.0535184955	0.2390544215	0.7539348075	-0.7843857565	-0.1233466295	-0.6280200065	-0.3444522435	0.2823680875	0.00646637649999999	-0.0638867335	-0.0392340285	-1.2325409415	1.2035164605	-0.1686425635	-0.3571861165	0.2886039595	0.6887390665	0.5081712015	-0.1214834305	-0.4628693785	-0.4235036825	3.2080890815	0.2712196745	0.4003476365	0.0307452905	-0.2386053335	0.5471023715	0.0996523925	1.7283917565	-0.1747590835	-0.1311336705	0.0783298245
SA-45105	-0.3733499855	-0.4191687985	-0.3304605845	-0.3155769185	-0.6019583695	0.4127844365	1.1721369895	-0.3683594655	-0.0643554535	-0.1998546865	0.5183038835	-0.2235239805	0.8478151175	-1.1723032625	0.3330192805	0.3214042305	0.9742595275	0.6440540145	0.4970914235	2.4695925715	-1.6674034435	0.1400267505	0.4621998345	0.1403627675	0.2775368985	-0.6154423145	0.0921564355000001	0.7636748665	-0.5080442355	-0.2526020675	-0.2078474355	-0.5387810645	-0.9099287595	4.4134280485	-0.7799144265	0.1909579895	0.1120380205	-0.4094797395	2.0136532235	-0.1311451375	-0.3560024275	-0.3204985795	0.2930747135	-0.5753128045	-0.5811900695	0.3746290465	0.2147912275	0.2766975945	0.1015684895
SA-43126	0.569583405	0.146562492	0.147470411	0.662161464	0.750250614	-0.303792266	-0.067409793	0.347993385	-0.69308725	-0.74672274	-0.462564034	-0.406275231	1.10960888	0.614001767	0.068682539	-0.448684637	1.105329446	-0.17857117	-0.064113619	1.269266017	0.399086898	1.224140296	0.051699908	-0.570745566	-0.109866179	-1.000632473	-0.724845647	0.966906192	-0.931004035	-0.091152789	-1.35766787	-0.343289485	-1.363010509	1.955585946	0.647280427	-0.141283482	-0.485482464	-0.919987254	0.85600652	-0.48543153	0.066255601	0.20275149	-0.202549242	-0.185894137	0.094801862	1.619615893	-0.498550495	-0.513688884	-0.213162195
SA-45814	-0.206636716	-0.321513952	-0.005669401	-0.376930848	-1.235525826	-0.000700664999999995	0.509141405	-0.303785159	0.334948334	0.417201106	0.637371513	-0.059047886	0.636999432	-0.028110714	0.039197871	-0.327134744	0.30873994	0.272789254	0.19301062	1.816405694	-1.66113322	0.290138087	0.095665045	0.041774705	-0.001034554	-0.347939763	0.42871464	0.197961545	-0.888281664	-0.704486915	-0.219107808	-0.294687244	-0.64683177	2.374023316	0.243293376	-0.115039552	0.095603002	-0.153346136	1.34755638	-0.227333959	-0.27030551	0.362695648	0.284021276	-0.701416529	0.355836477	-0.744001865	0.237895068	0.307553994	0.036939379
SA-43648	-0.501160774	-0.830043594	-0.108376067	-0.160601016	-1.344603561	-0.398918692	0.389243688	-0.994273963	-0.026553727	0.088866225	0.804828004	0.029921063	0.502503455	-0.908986668	-0.079375902	0.921901769	0.175442169	1.037138856	-0.617222158	3.096147955	-1.6200169	0.505593453	1.015981332	0.153524536	-0.066102013	-0.435424867	0.328307803	-0.111275893	0.61679202	-1.346851883	0.05887502	-0.487230567	-0.540204807	2.924240077	-0.42567264	0.33169773	-0.155050845	0.596045533	-0.032396062	1.017149259	-0.236856974	-0.777302151	0.469498872	-1.056810423	-0.101131498	-1.635428826	0.52962783	0.586689509	0.347654786
SA-45774	-0.281182344	-0.485594523	-0.609736053	0.00715038100000001	-0.518823367	-0.105052159	1.049902491	-0.660131465	-0.518516718	-0.464218692	0.388282779	-0.819321622	1.088233687	0.542402254	0.071972418	0.724500845	0.977383073	0.436258693	-0.379322764	2.240740936	-1.619432712	0.126491408	0.56642862	-0.388429692	0.378276494	-0.893856411	-0.202941191	1.320821002	-0.569335041	-1.023518094	-0.184258864	-0.434182264	-0.935150419	3.290914508	0.068618472	0.258341076	-0.118754236	-0.359671641	-0.386570066	-0.445348232	-0.037701781	-0.090069988	0.291968239	-0.415138372	-0.646212997	-0.283214651	0.332972946	0.087163821	0.265334107
SA-44091	0.419398164	-0.208937463	0.038453314	-1.350206309	0.3679306	0.246168002	1.432772369	0.804841975	2.985171578	3.034278786	-0.475478217	0.349682486	0.434462273	0.890478807	-0.002341954	-1.010181389	0.262256001	0.110536002	-0.692450757	0.455885567	1.107752023	-0.95443956	-0.357752638	-0.13401012	-0.588955271	0.310405115	-0.1782609	-0.481399384	1.534684834	0.693593795	-0.730113207	-0.158701174	0.740587403	-1.906836823	0.014250882	-0.387530878	-0.458540485	-0.091157814	-2.84305669	0.738306132	-0.269995843	0.422470346	-0.018175309	0.21665586	1.002262	-0.397219409	-0.152409181	-0.09401649	-0.304782099
SA-45901	0.58078767	-0.497775213	-0.405501253	0.653122699	-0.468591964	0.707606164	0.711814643	0.578255786	-1.051571922	-1.484129939	0.108249118	-0.310669421	1.041686144	-0.00526178900000001	0.165449561	-1.202086515	0.288116799	-0.407636016	2.220261656	0.172251969	3.096302121	-0.507007027	-0.027625474	-0.147076828	-0.059383253	0.506824972	-0.583782299	-0.908681557	3.156692095	0.808197035	0.434416958	-0.260548059	0.426445274	1.042744053	-0.25663927	-0.016246272	-0.697032975	-0.62523717	-1.703281866	-0.256210784	0.327787565	0.325229667	0.032278024	0.274092136	0.152076844	-1.267669302	0.126840601	-0.68455226	0.00154404599999999
SA-43658	0.723356011	-0.385847866	-0.382250154	0.324802351	0.572414401	0.477141834	1.511578802	1.838077254	-0.303351978	-0.707775184	-0.03107969	0.118846558	0.953603134	1.649594366	1.119270646	-0.231145618	2.520806559	-0.16551892	0.690930311	-0.49705163	-2.188350411	-1.394592364	-1.042606649	-0.01425632	0.467748082	0.018956405	-0.350799287	-0.305628875	-0.850043776	0.504509712	0.034954781	0.285978502	-0.638645824	0.290191498	0.95189547	-1.186114383	-1.359366794	-0.19364221	4.447704132	0.525080456	-0.837401916	0.221101866	-0.82433512	0.025789128	0.59285728	2.396297166	0.081770781	-0.638569797	0.208967907
SA-43803	-0.2372968955	-0.8272046185	-0.8137611455	-0.0489052735	-0.1014696675	0.4241089925	1.3559849685	0.6662790575	-1.2488997275	-1.1731680175	-0.1837910325	-0.9040740525	1.0455293655	-0.8986377165	0.5953106635	0.3075355385	1.5821985295	-0.9221695565	0.7938095815	1.9684754175	-0.4433206435	-0.1139464835	-0.2456216735	-0.5544350505	0.2985453115	-0.2138291945	-0.5969846785	-0.6910043175	-0.7590404865	-0.0210387805	-0.1403921805	-0.2868724995	0.2786251435	0.5631264185	-1.4380242745	-0.4789860675	-0.4965023965	-0.7993092605	3.3389564195	-0.1152214115	0.2013801915	0.1003863765	-0.2053450565	0.2992180995	0.2583118405	0.9769121455	0.0099163595	-0.6162511905	-0.1510181465
SA-45951	0.3468138465	0.5969540895	0.3626949935	0.6892060875	0.3850893565	0.1109898825	0.4345459345	-0.2149577465	0.6563717865	0.3295599625	-0.6885875475	-0.8083271625	0.9082910665	0.9089438485	-0.8824655965	0.2497837805	-1.1977824935	-0.2434466675	0.7286064285	-0.3679984985	2.0318694405	-1.2992645175	-0.9007476125	-0.3166906835	0.0182607525	0.0762665105	-0.6058439025	0.0832711505	2.0458366555	0.8686185705	-0.4285666105	-0.2170915915	1.4391016675	-0.5101637185	-0.5891858535	0.3276070195	-0.9637629355	-1.2414637955	-2.2842337705	-0.1299195225	0.2519025725	0.5133358135	-0.00120725949999999	0.1695990615	-0.1596753395	-1.6840677945	0.0315071465	-0.4621816965	0.0223785245
SA-46011	-0.548330488	0.19677773	-0.324633677	-0.305138668	-0.395407831	1.143093375	1.754169639	-0.196842256	0.607910729	-0.198696437	-0.454100814	0.658771512	0.144454105	-0.713853912	0.686133487	0.556770005	1.321445385	0.344147889	0.315892415	2.776354523	-2.891821171	0.403359289	-0.201969721	0.26318504	0.600646826	0.14520665	0.535657894	0.738986206	0.47532652	-0.06935291	-0.011359136	-0.482219012	-0.879957276	2.528654026	-1.539639324	0.065555353	0.163682997	-0.512062568	0.336683041	0.485572862	-0.095835049	0.21063342	0.10740404	-0.620885967	-0.237320319	-0.210954231	-0.497018153	0.40884077	0.258419417
SA-44187	0.091391512	-0.390861698	-0.516772993	-0.021633621	-0.586729804	0.764118956	1.068659543	0.729038	0.055072776	-0.23649635	-0.53836117	0.410379565	1.11422601	0.277928331	0.079876974	-0.494811174	2.103262696	-0.228282161	0.021368143	0.862782421	-0.262881444	0.015151507	-0.507287452	-0.106125563	0.038285983	0.184446104	0.041918384	-0.401212751	0.199823278	-0.068582666	-0.244710254	-0.151399711	-0.161037555	1.40117315	-0.56828334	-0.287075406	-0.488292012	-0.672194792	2.867886778	-0.143127932	0.343742971	0.278754798	-0.309510473	-0.073638147	0.238678526	0.782913505	-0.295831066	-0.247574234	0.124750812
SA-44530	0.389162014	-0.687208396	-0.359432768	-0.143609578	-0.465776437	0.195080171	1.083186888	0.304753921	0.177761831	-0.608415085	-0.173881364	0.104156669	1.260632108	-0.347541152	-0.103061958	-0.793040372	0.295578997	0.259744876	0.126303537	1.086236531	-0.322650281	-0.775094528	0.052688418	-0.173857226	1.173171141	-0.87644583	-0.427978078	-0.348927512	2.939605902	0.836273927	-0.574915392	-0.361105305	-0.083885129	0.475606097	-0.55066488	-0.1366883	-0.337193847	-0.31727102	-1.788938292	0.504914569	-0.023424515	-0.12206148	0.219881173	-0.330210395	-0.079162157	0.088880308	-0.226579875	-0.266139838	-0.083357706
SA-44242	-0.498023207	-0.38955559	0.029560886	-0.034250009	-0.368158265	-1.283884492	-0.95126221	-0.211500536	0.230606444	-0.661266155	-0.258776692	-0.00935277399999999	0.539850734	0.514199422	-0.235119136	-0.02432252	-0.173812723	1.3856442	0.660541918	2.006096657	-1.730986789	-0.08500242	0.73190178	-0.376437933	-0.051469982	-0.280404807	0.332760215	0.870510552	0.375382936	-0.736384758	-0.62990769	0.017568599	-0.238301208	2.702303166	-0.27321538	0.334718095	-0.497552463	-0.397247415	-0.670533397	0.973078586	0.083380476	-0.288388568	0.529626749	-0.887441698	-0.36981297	-0.343701211	-0.092212198	0.572576461	-0.056309824
SA-44522	0.73848017	-0.122767109	-0.360082246	-0.427692252	0.31559073	1.262506603	2.52344561	1.497874877	-0.368896998	-0.679866722	-0.509064464	0.28440807	1.168298778	2.308786356	1.425331051	-0.47510961	2.301633667	-0.317501578	-0.605801311	-1.604799422	-0.311316214	0.28012543	-0.69845966	-0.200327841	-0.114569623	0.319364462	-0.32660047	-1.27547283	-1.660150579	0.375787756	-0.126642306	0.126817457	-0.950739862	-1.05576363	1.888389231	-0.854303798	-0.571701988	-0.627893236	4.35680246	0.32156654	-0.203552313	0.056744105	-0.172938586	-0.325285711	1.318934455	1.203860932	-0.68967909	-1.014711735	-0.062538196
SA-44270	0.356769583	0.176037448	0.180396591	-0.178964722	0.154633481	0.976706556	0.906375597	0.591955197	1.901146718	1.999066077	-0.177680093	-0.161417656	0.161701944	0.628581974	-0.407644256	-0.645735792	0.447193303	-0.181899745	0.001574534	2.725387006	2.703338102	-1.006290008	-0.54572355	0.069466429	0.233443559	0.262978789	0.018787375	0.154436382	1.108547201	0.391435994	-0.074945743	-0.221849932	-0.128518103	2.076675613	0.441850226	-0.795440977	-0.451748768	-0.550755877	2.887655348	0.021492734	0.002166014	-0.008045021	-0.136023184	0.254029491	0.257885063	0.112270233	-0.301852463	-0.389826276	-0.283611121
SA-44848	-0.3583387555	0.4229448225	0.0399049795	-0.1581406015	-0.2179737685	0.7582679965	0.9298471225	-1.7723922105	-0.5408435775	-1.0424296005	0.0228067485	-0.0419927845	0.7911336885	-0.7120405625	0.1488239035	-0.2569296795	1.5928283335	-0.1104391035	0.2946009135	1.4418645455	0.5191214165	1.6439448845	-0.2377661265	0.2645847045	-0.0408626025	-0.6673337135	-0.1970553325	-0.2749733135	-0.9208426865	-0.1364046165	0.00299573550000001	-0.3235124975	-1.0847603625	0.8979561295	1.3163841125	-0.8344511765	-0.2021964915	-0.3571273095	3.4388938465	0.6050122885	0.1705309405	-0.0349602475	-0.1458043745	0.4449010775	-0.4506380365	0.8699433835	0.1187617495	-0.1495118385	-0.0321054525
SA-44568	-0.439850608	-0.017280639	-0.036098342	-1.379206525	-0.722945112	-0.325316393	0.529968928	-0.291334901	1.110514329	0.355216352	-0.116142954	0.05009296	0.486307514	-0.373540737	-0.143347797	0.24326641	0.889051147	-0.254108555	-1.745191591	2.304190342	-1.692139839	-0.096523917	-0.194741525	0.113745329	-0.217416067	-0.771351966	0.339108545	0.74477519	-0.166245956	-0.534825922	-0.301080033	-0.255439823	-0.600888696	2.570981259	-1.25922953	-0.35572626	0.247299581	-0.221672658	1.088004416	-0.708377911	-0.611542704	-0.23029858	0.296921742	-0.6999032	-0.416206308	-0.282686055	-0.058438686	0.493905568	0.004282467
TN-46647	1.0410028985	0.7309075295	0.6686162105	-0.5821281255	0.8392265095	-1.6861323735	-0.4618263415	0.9223912585	-0.4554216165	-0.9928455755	-1.2614565815	-0.5217901925	0.4057999875	0.9316211255	-0.0524094915	-0.6486998365	0.7212468755	-1.0606827675	0.1660407135	-0.1432498775	1.5359126705	-0.9384037135	-0.4644458355	-0.1656344795	0.3705910365	1.0931076855	-0.0090066175	-0.9380052985	0.3828628385	-0.3433197085	-0.4161639235	0.0172769185	0.8292677035	-1.1159029565	-1.1091007485	-0.5876389555	-0.1870731805	-0.6204536655	-3.2674237965	-0.8930076205	0.0162919245	0.7215732145	0.0473620165	0.1727079095	0.5829329145	0.4066016265	-0.2661864225	-0.5684859285	-0.2977375365
SA-45441	-1.7249162725	0.2165532765	0.2540191865	-0.4604833665	-1.5936416195	-0.2024309085	0.4869720075	0.1892679285	-0.5357710435	0.2582526185	-0.4931479465	-0.0821123995	0.4073365805	0.1624246375	0.3184876905	0.0670678285	0.9792662895	0.3680258145	-0.2142781145	2.9695846415	-2.2699124665	-0.7486996725	-0.5324136075	0.0677475775	0.1631841195	-0.4720569115	0.2566672595	0.7245154265	-0.6252063045	-0.7767880425	-0.2793272265	-0.7122039275	0.4255281555	2.2995266535	0.1561506985	-0.3417997295	-0.5016922195	-0.0838443025	0.3420342395	-0.2376987655	0.0892896865	0.1801593485	-0.1363226825	-0.0654651285	0.4650917005	-0.9507682675	0.0495832585	0.3955012725	0.0515662745
TN-44616	0.0309863115	0.3070843215	0.1919364915	0.4843138995	-0.3498371545	-0.7948253705	-0.2266909325	-2.0087345515	-0.4034839745	-1.3553052645	0.5309043245	-0.5708826235	-1.0833482615	-2.7142899865	0.1050455115	-1.1398562035	-0.7929045165	0.3661650495	-0.4410264065	2.8897974335	-1.0860987295	0.0510190915	0.9007254015	0.1464824015	0.7075018225	-1.1629415505	0.0165886815	1.1108603435	-0.0812005215	-1.2126347735	-0.5038772485	0.2100027695	-0.0194934025	2.8543898485	-0.8197275735	0.3680511265	0.5052096905	-0.1229349775	0.7994539315	0.5317643485	-1.5445831045	-0.3027483675	0.4282590085	-1.3860196445	-0.6450884185	-2.0661987415	-0.1167185285	0.3130103155	-0.3256979545
SA-44580	0.047478726	0.934615553	0.291857225	-0.633816058	-0.622902978	-0.575219238	-0.062728771	0.749363765	0.616034192	1.352514703	-0.777197136	0.116567582	0.959248166	-0.098057598	0.902266027	-0.696195581	0.50228942	-0.135831248	-0.177527454	0.129766211	-1.280906342	-1.052435446	-0.48637034	0.171481928	-2.60603498	0.09690431	0.344158359	-0.253084915	-0.729349506	0.595811697	-0.497326304	-0.553943431	0.668601286	3.364701889	-1.345217461	-1.353231223	-0.44946065	-4.157043517	1.70878416	0.061452073	0.388292899	-0.038877553	-0.571207229	0.211268914	1.209345369	-0.034339904	-0.262910991	-0.100855549	0.193472359
SA-45116	-0.4659068275	-0.9153641085	-0.6512632425	0.1690778365	-0.2329623465	0.0285669505	0.0031611595	0.2222166825	-0.7041605915	-0.5783991645	-0.8642878455	-0.0548501795	1.1739943265	0.5494797045	0.0873715315	-0.3038731935	1.5378935765	-0.0434002145	-0.5248747285	0.8800758745	-0.0040791315	-1.0410150875	-0.3030751165	-0.8453418085	-0.3713759925	-0.2178100505	-0.6450985875	0.0474763805	1.3440933605	0.6892948015	-0.7891655465	-0.4741217775	-0.6002689115	1.1132321055	0.8158446435	-0.5596284175	-0.8981728675	-0.7039805445	3.5814986315	0.2327508315	0.2950828905	0.0520506915	-0.2336684745	-0.0227037115	0.6282086615	0.6918440135	-0.5442062075	-0.4296353855	-0.0895466415
SA-45109	0.2520466945	0.0592684855	0.2167357035	-0.1357306755	-0.6980013855	-0.3673755755	0.2440927095	0.2758733645	-0.0806094425	-0.3314538735	0.3596257515	-0.0502046975	0.4452029465	-0.0249451055	-0.3135029035	1.0512270175	-0.2567862475	0.9732295455	-0.1395817185	3.5411893215	-0.2712486195	1.4139661805	-0.1566254785	0.3587464685	-0.4705700045	0.1623865935	0.7763768465	-0.6842960795	0.4494043825	-0.3060841145	-0.1739593955	-0.0278644755	-0.1691863665	3.1340621155	-0.2877277515	0.1326601105	-0.2830547065	-0.0253438735	3.2472831275	0.7206999545	0.0385442035	-0.6602532845	0.4775553505	-0.5761260055	0.1494588145	-0.5258434675	0.5160749035	0.5643714625	0.2428880755
TN-44851	0.001156211	1.130229969	1.032804264	0.468652991	0.12987552	0.946270823	1.055995386	1.220941462	-0.202384969	-0.250506505	-0.50024561	0.052003828	0.583501908	-1.483864765	0.234058487	0.239469307	-1.554874194	-1.211464047	-0.247278232	1.144428909	0.112364038	-0.454949902	-0.125087958	0.20080351	-0.088048692	-0.960339567	-0.210939996	1.729651818	-1.565443362	-0.70936311	-0.233469717	-0.132614241	-0.628256422	2.610495258	-0.873985792	-0.079447711	-0.037753224	0.355214701	-0.874535609	-0.286067955	0.213029173	-0.091559367	0.326256404	0.60936679	0.257661613	-2.200166237	-0.155495003	0.499015357	-0.483673207
SA-45979	0.1334537375	-0.8226335585	-0.6800919835	0.0879408605	-0.1888358295	0.3228668605	0.5351961595	0.2535198235	0.8051821065	0.5019948065	-0.2685348655	-0.2581705025	0.7719656825	0.4055788775	0.2410158125	-0.4344781355	1.5276373075	-0.5785412425	0.5524310775	-0.6441566005	0.3684210945	-0.7340097505	-0.5062019345	-0.5823719625	0.0108075145	-0.4233170535	-0.8804908965	0.1789945975	-0.1394571525	0.5097177645	-0.5317581145	-0.2008472795	0.3179817415	-0.1805900315	0.0633359295	-0.2440686965	-0.9977338365	-1.2132892825	2.0470036745	0.3364933005	0.0891630425	0.1548140845	-0.4031824515	0.3247764805	0.7441990475	1.5746430875	0.1296997265	-0.5244074875	0.0230132105
SA-45443	-0.181444398	-0.357050521	-0.47517615	-0.937542026	-1.455702993	-0.557921507	0.600108925	0.296278901	0.747139976	0.333469016	0.463708157	0.200162023	0.653845226	0.333347788	0.509723786	-0.091072722	1.763634017	-1.043997416	1.234598479	1.164096614	-2.477838549	-0.248042084	-0.399713219	0.00667934400000001	-0.301253625	-0.318587609	0.294132737	0.203660438	0.017465584	-0.16588332	-0.035836512	-0.120986299	-0.973884288	1.802769127	-0.352226048	-0.556029594	-0.057130244	-0.600585894	3.16520199	0.215647488	-0.224470301	0.062574	0.069455502	-0.602434696	-0.010475675	0.680012336	-0.045012937	0.194585833	0.00625120500000001
SA-46031	0.93468011	0.076272976	-0.095748551	-0.499044015	0.531440731	0.205622745	0.600689195	0.318786149	3.297848056	1.951157053	-0.125690328	0.267101763	-0.232298089	0.562189527	0.400628872	-1.367674873	-0.602742482	-0.271856414	-0.213666119	-1.27681708	0.080018636	-0.511434397	-0.224311748	0.348629636	-0.400112128	1.233041629	-0.178850071	-0.863882843	-0.219402067	0.256176068	-0.356820655	-0.396280284	1.177583644	-0.714938471	0.036799126	-0.087676137	-0.490060373	-0.38474976	-2.671237224	-0.263158689	-0.365686506	1.505497751	-0.34257847	0.033567756	1.400416608	-0.682216491	-0.335380495	-0.223519462	-0.01547615
SA-45161	-0.2691126185	-1.1781067725	-0.8041541215	0.0959449285	-0.5523397825	-1.4704008725	-1.0583089275	-1.2803145375	-0.1307941905	-0.6198038455	0.6651939255	-0.2242951585	0.0911007555	-0.2219889445	-0.2354141205	0.6855903775	0.4946142375	0.9534306335	0.5171284215	1.9892791925	-1.7570119255	0.7625385635	0.9702395665	-0.0033135975	0.4594426065	-0.6995537325	0.1941335395	1.2257848755	0.3036597405	-1.4039563515	-0.1150623065	-0.0631309945	-1.7963073495	4.3261782535	-0.4501620665	0.5992856635	-0.1744631315	-0.4403655925	-0.5375200645	0.6129207105	-0.4655840825	-0.1353970285	0.7836319945	-1.3989793815	-0.4878084605	-0.3365182355	0.5491365955	0.5189901955	0.4315639285
SA-45020	0.4273559745	0.2808758005	-0.2721516685	-2.6229618215	-1.0942500875	0.4950016595	1.3349380785	1.5429490545	0.4197637425	1.1240280305	-0.6851804835	0.4842521685	0.5912685595	0.4715288325	0.9929170405	-0.2667199525	3.6409094465	-2.2277603025	-0.0948869585	2.8613963095	-1.3758619445	-0.7417450745	-2.0860051615	0.0465954655	-1.4433229805	0.8002600305	-0.3320325555	-0.00117167749999997	0.7900098055	0.1643170195	-0.00639145649999998	-0.2864407175	0.0158584255	-1.4670440365	-0.6977662825	-0.8622834595	-0.3189998795	-0.6266752815	3.4247758645	-0.2045413935	-0.2699494655	0.0340186715	-0.4198868325	0.1205473985	-0.0335775755	1.1722045665	-0.2621688915	0.0222544865	0.1870054295
SA-45228	-0.1889683645	-0.1088999625	-0.0851386735	-0.5046808345	-0.3680740205	-0.6470086605	1.2413763595	-0.5432960305	0.4070158175	-0.8167972035	-1.0342134845	0.3303545865	0.7256362535	-0.2016377675	0.1214428975	1.7394391275	0.6766032755	0.0993875845	-2.3208463765	3.7740966445	-0.8723897275	0.4045821475	0.4660273855	0.4312154795	0.0033825225	-0.7244342045	0.2464456775	0.7047047205	-0.2008708325	-1.1748118245	0.2675073015	-0.4320990465	-0.9967385345	2.0879176845	0.1192900535	0.1896038275	-0.1244585535	0.4260011825	-0.9977982275	-0.0925614285	-0.0730083995	-0.1112735985	0.2313663795	-0.7178893985	-0.3806258995	-0.3562553475	0.1739352685	0.1201215005	-0.3379825525
SA-45050	-0.1792739085	0.0852657705	-0.1939545955	-0.1351209275	-0.2412527605	0.4006503045	1.3274691125	0.2953855045	0.7738432015	1.0636151305	-0.6802505385	-0.0537689595	0.9513651325	1.0271946035	0.3938368865	-0.0087526985	1.8193639645	-0.7358349675	0.1205174305	2.6261718035	-0.5454189565	-0.4795574775	-0.5998183815	-0.2849811185	0.2700353075	1.0088915815	0.2510548415	-0.0062904965	0.1696184815	0.1957639685	-0.3716451625	-0.0834094415	0.0992316695	1.6098911125	-0.0157193285	-0.5363859465	-0.2357197995	-0.9445374535	1.8973347225	0.3158766585	0.1275737355	0.2089985425	-0.3844509495	-0.1829207555	0.2204292185	1.1537253645	-0.0255064585	-0.1795191345	-0.1510396095
TN-47253	-0.1121318635	0.9769179115	1.0762404745	0.3252758765	0.00366201050000001	-0.0998251165	0.1156022355	0.6163679495	-0.3260202225	-0.6182615545	-0.3649266425	-0.2795930765	0.4679267555	0.7847663815	0.1693613875	1.0166301965	0.8269816115	-1.8621293495	-1.1326098705	1.5681292165	-0.1456848285	-0.5022242805	-0.5635881205	-0.2169391905	0.2643799625	-0.3149240785	-1.0379220575	3.1678964675	-0.8865985145	0.0514294665	-0.0322963615	-0.2750285675	-0.5174774735	1.4658379945	0.1451627195	-0.4144976845	-0.2528377855	0.0142762885	0.0181318985	-0.8347293695	0.4421521945	0.3543881555	-0.1508021665	-0.1726688675	0.9090091625	-1.3718520435	-0.2134651835	-0.5111288775	-0.5647641015
TN-53314	0.85585251	0.694028315	0.532358791	-0.297271446	-0.472113515	-0.165908443	-0.416174102	0.363149061	-0.17437636	0.419778852	0.245202866	-0.105447823	0.361552156	1.179456834	0.504320658	-0.441506044	0.493988459	-1.647244044	0.150428509	-1.597692082	3.088482608	-1.263531071	-0.52095586	0.109399431	0.240023328	1.626910147	-0.100893035	0.771207301	-0.78885721	0.250014297	-0.119773352	0.039257521	0.05664378	-0.456730325	1.414643857	-0.105478331	0.274355803	-0.138655436	-1.779915597	-0.557409408	0.121847187	0.032853195	-0.274708369	0.305136774	0.568147447	1.111885015	-0.358498839	-0.435757724	-0.131611202
SA-45354	0.0602100595	0.3925275795	0.4812038225	-0.0494225195	0.2798015355	0.7101944265	1.0069440625	0.8653459145	-0.9659451025	-0.6942882895	-0.3353340105	-0.4047175855	0.1652928965	-0.2848311975	0.0916617915	-0.4378000255	2.1417462885	0.4731984465	-0.4350117935	-0.6910892235	-0.0870533715	-0.0954461635	-0.2463348305	-0.5080596645	-0.1522141445	0.2868284115	-0.5325272205	-0.5978973495	2.6847787435	0.3401885855	-0.4111208865	0.0301470775	-0.8696596815	0.3272918585	0.6030598955	-0.4650399975	-0.5825637945	-0.4817785685	5.8497508115	0.2414544815	-0.0344964245	-0.3320212745	0.1731813845	-0.1944445585	0.9393886725	1.1605737865	-0.5142267965	-0.6802375885	-0.2028369555
SA-45194	-0.015223665	-0.491013969	-0.535760533	-0.206999551	0.471109301	1.811987397	1.176938604	-0.323985802	1.527177149	-0.343972528	-0.770537989	-0.678721769	-0.23317468	0.364303645	0.361980592	0.717552859	1.091705372	-0.26287364	-0.114881911	2.687627401	0.945763421	0.848407329	0.089965103	-0.230546225	0.201185661	-0.499996789	1.554547269	-0.287830439	-0.60191713	-0.589978604	-0.461261704	-0.612781552	-0.228091279	0.984342995	0.895931875	-0.118418091	-0.396034264	-0.217438861	-0.861383823	-1.005857003	0.274883759	0.379652515	0.000940190999999993	0.0925721	0.00808579499999999	-1.898042528	-0.399785016	-0.556781515	-0.53510367
SA-45167	2.2282626825	2.7397277325	2.5855701735	0.7087187375	2.8008627125	-0.4136991505	0.4554743105	1.3987799395	-0.6360646225	-0.8285884635	-1.9372444245	-0.9265557695	0.3006265635	1.4092352095	0.8033981215	0.0726199025	2.7827123385	0.1696133545	1.8535725975	-0.0719863865	-1.0421255505	-0.2837557945	-0.5640360325	-0.6710834225	-0.5328306505	-0.1924049725	-0.7387449015	-0.1557468015	-1.2225887685	-1.0709971505	0.1528743385	0.3267276925	-1.0171323045	1.5763755715	0.6655390705	-0.9749087265	-0.7434070455	-1.0206414145	6.5350663525	0.1473387105	-0.2720935695	0.2019836035	-0.2569809815	-0.1874296125	-0.1293908145	1.7079727385	-0.2072956795	-0.7663830225	-0.2377753365
SA-45577	-0.285234489	-0.680949296	-0.655628177	-0.025901987	-0.885895084	2.231788595	3.023125819	0.478315647	-0.134293591	0.916237199	-1.763870918	-0.230926568	1.14085269	-0.331143575	-0.131707823	2.149783349	1.599979114	-0.113402173	-1.910502154	4.385647986	-1.543603703	-0.285835064	0.074270985	0.31962806	-0.088104199	0.593186689	0.156925785	-0.407011263	-1.276424298	-0.774588016	-0.020157232	0.152966294	-0.659832656	0.686209856	-1.280786616	0.015020679	0.440670213	-0.183277292	0.808992973	-0.58778627	0.439193271	0.181204529	-0.48723843	0.142977324	0.233355929	-0.983658951	0.534224831	0.192007396	0.658424116
SA-45174	0.4980659245	-0.2110245285	0.1098252835	0.4758692915	1.0809334775	0.9821133655	1.4726919745	0.9239701725	-0.7952533565	-1.7315943805	-0.4549229835	-0.6140549675	1.0758525935	0.1661646755	-0.0690796975	-0.8154131465	-1.1350911965	-0.8114039645	0.0327302165	-0.4240478725	0.9633144565	0.1754487895	-0.1161044265	-0.7424490145	-0.0046561235	0.0846794765	-0.4509962485	2.2497286655	0.2781214425	0.3018573365	-0.2089592105	-0.0422603535	-0.0069550265	0.3387518605	-0.4678578815	0.1808387325	-0.8872954325	-0.2802923745	-1.5375735025	0.6364028655	0.0891922145	-0.0062884835	0.0389093005	0.2148136345	0.3410807425	-0.4371904345	-0.4343371775	-0.7893329465	-0.3432892725
SA-45607	-0.962302033	-0.35057088	-0.344491387	-0.238496828	-0.423715671	-0.224547912	0.15440157	0.386981418	-0.507142095	-0.483065462	-0.729695288	-0.397665707	0.434752262	0.279852913	0.909854273	-0.054495207	0.325682561	0.354420252	-0.244671882	2.326468053	-0.408833525	-0.176355086	-0.189456853	-0.335327625	-0.358606368	-0.515047448	-0.18315458	0.787694404	-0.671107322	0.014652614	-0.365204625	-0.303625246	-0.587992115	1.551003751	0.52110637	-0.356658469	-0.348157387	-0.601771103	0.411949482	-0.193264819	0.046202026	-0.043970126	0.11731816	-0.025506729	0.518510432	-0.354854672	-0.392225647	-0.406828189	-0.033449394
SA-45260	-0.156570409	-0.170858675	-0.090598629	-0.31315541	-0.375625311	0.133056033	0.56740013	0.314060194	-0.849189622	-0.234766562	-0.32294035	-0.47255087	1.109093374	0.242434501	0.237962273	0.487831029	0.253160437	0.116924939	0.007212351	1.273463662	0.617800769	-0.639315688	-0.327244614	-0.314310884	-0.384361571	-0.144961669	-0.039000248	1.660832645	0.250757919	0.275053079	-0.131914397	-0.111985021	-0.608806067	1.936943043	-0.363466941	-0.260211634	-0.115812393	-0.547077244	-1.769244272	-0.611128636	0.227015822	0.539969735	0.325811111	-0.209039757	-0.020146744	0.112644604	-0.615116147	-0.162905933	0.096676252
TN-45318	0.521044649	0.42275619	-0.00626803099999999	-0.041719524	0.647966118	-0.741392621	-0.72592611	-1.757587868	-0.457907707	-0.629790146	0.093356417	-0.393534728	-1.263887254	-2.761003918	-0.045327188	0.022100328	0.17459327	0.345783066	0.268774473	1.000054881	-1.260327074	0.152340073	-0.07451618	0.037696371	0.075591026	0.106940922	0.543726539	0.697999746	-0.770237821	-1.950813006	-0.044961316	-0.13682423	-0.321912266	2.329761168	0.415086348	-0.465933793	0.619001748	0.596952569	-0.331948816	-0.708147196	-1.349975599	-0.028211547	0.304840539	-1.227191926	-0.231434455	-1.197949356	-0.188109174	0.126316949	-0.118536209
SA-45977	0.208709484	-2.072439574	-1.654139809	-0.079667169	0.008779868	0.358755659	0.892425511	0.588025414	-0.642655634	-1.33555824	-0.19956151	0.377265988	2.196521296	0.881335895	-0.180642247	-0.941044228	0.082509928	-0.046308	0.051020913	-0.999264508	0.75679898	-0.928821671	-0.228228297	-0.226303091	0.985758968	0.773207159	-0.756406201	-0.696680707	-1.0426356	0.643011278	-0.848474962	-0.336591999	0.219945799	-0.288156415	0.763724492	0.16654918	-0.404130572	-0.619908017	3.666377932	0.05663167	0.051666024	0.209638915	0.04531729	0.451074937	0.303833377	-0.120028989	-0.242334425	-0.616245107	0.159773514
SA-45550	0.00501496450000001	0.2121069885	0.0500425345	0.1127610885	0.4390175915	0.9679386355	1.2510392755	0.5165313105	0.1159586145	0.1795617905	-0.6890931085	-0.3405709665	0.8703694295	0.000325401500000012	0.2319237095	0.1097595155	0.6315898835	0.0472674265	0.4254163735	0.9093681415	0.3591238565	0.1179310085	-0.6762225265	-0.2998417425	-0.1998837375	-0.0740315375	-0.2413135235	-0.2871011555	-0.0900041635	-0.00425106049999999	-0.1956050655	-0.6828428665	-0.00737503549999999	0.7077911985	-0.5235619375	-0.4527955925	-0.7956914795	-0.6117770165	4.3566064675	-0.0599030985	0.0910315075	0.1710801315	-0.00731619949999999	0.2010261835	-0.3582563425	0.8293533825	-0.1335194825	-0.3948979665	-0.1279534325
SA-45536	0.6717536175	-2.0886649675	0.1593652735	-0.0753431405	0.0259640645	-0.0148515985	0.4489343135	0.0140493075	-0.0370024415	0.1379956035	0.3653622735	-2.5835597635	1.0012125195	0.2216717745	-1.8029080555	-0.7633077665	0.8926653755	-1.3902530235	0.4168907175	1.5356479205	-0.9954913455	0.8347844905	0.2270264285	-1.6067052865	0.0491495575	-2.6740713195	0.0705633575	0.5332999555	-0.6040617395	0.0244103075	-0.5045618135	-0.4235557025	-0.3081002465	2.1848561715	-0.0581561595	0.1347553405	-0.2726477065	-0.3353953885	1.5061624225	-0.8410945325	0.0213078855	0.1424093005	0.0465003125	-0.6383371615	-0.4133295145	0.8590752905	0.0899747045	-0.5271213755	-1.8490939685
SA-45368	-0.83017304	-0.615760357	-0.686978466	0.06922456	-0.054316293	-0.886221944	0.333887244	-0.731307595	0.00433818599999999	-1.021043483	-0.224093124	-0.77552043	1.331648258	-0.74289555	-0.472748198	0.764656141	-0.560124077	0.010363983	-0.415305403	1.87506739	-1.323124533	-0.530742596	0.081147013	-0.636568049	0.441960899	-0.314184982	-0.303674326	-0.471500096	0.115355601	0.18084523	-0.585104208	-0.087077894	0.512636763	1.681805362	-1.749749761	0.041837878	-0.40433553	-0.404934412	-1.555798669	-0.049258212	0.218587814	0.471339079	0.167968434	-0.279607671	0.150762931	-1.539415287	0.084875513	-0.207321525	-0.181784886
SA-45460	0.3308720635	0.4623127855	0.2585083585	-0.2440674125	0.3875223395	0.9119937425	1.9897011655	0.5775956785	-0.3622209415	0.6098151885	-0.6307616725	0.0944744655	0.0457732865	-0.2880085785	-0.0195476695	-1.3784430445	1.1658268135	0.3457583715	-0.0178796525	1.6203236335	-0.0105451215	-0.0497927335	-0.7890029105	0.5084108925	-0.4664699405	0.8231405785	-0.0976420515	-0.6444062905	-0.7276620465	-0.4534494615	-0.2402471885	-0.1755125105	0.1465166605	0.1536057755	-1.1124194395	-1.7669618805	-0.2046684935	0.4470032875	1.4266628185	-0.4772885575	-0.1037935955	0.8119355315	-0.4713400855	0.2267328125	1.1466115975	0.6679299875	-0.4406719665	-0.6330523575	-0.0353232185
SA-45475	0.007974961	-0.493707014	-0.155471475	-0.839325251	-0.577862138	-0.873127732	-0.13332298	0.122517782	0.337791766	0.759408619	0.27147925	0.294219018	0.24576369	0.277156416	0.15470902	0.079066196	0.852014061	-0.020107033	-0.302277804	1.590806525	-1.930568478	0.641196229	0.371017763	0.147006103	0.11301977	-0.342922913	0.164504054	0.581152301	-0.000770609999999998	-0.621949848	-0.073830165	-0.036942047	-0.659771266	1.648359746	-0.392616218	0.041204158	0.085228599	-0.213348906	0.372448652	0.159667149	-0.225682399	-0.229996697	0.821440332	-0.800449268	0.070466721	-0.201798405	-0.19345725	0.276539117	0.089279188
SA-45896	0.769407606	0.154834283	-0.431257535	-0.380109546	0.000655951000000009	1.42322531	2.952659777	2.429567997	-0.110982774	-0.520506749	-0.174441832	0.987674358	1.509252405	-0.080056548	1.091816312	-0.533826891	1.863660449	0.341182695	-0.375145347	-1.356939722	0.706773939	-0.138790251	-0.466119807	0.5888902	-2.946907185	0.253892353	0.102812314	-0.700957996	1.584400302	1.461130974	-0.273061144	-0.698151354	-0.362895866	0.708813977	0.679675738	0.11513077	0.036979354	-1.687367422	1.707353414	0.698314197	-0.162176763	0.163088687	0.256746779	0.114048545	1.234215936	0.120825659	-0.242863584	-0.433488485	0.191005384
SA-45682	-0.5419072235	0.7972389075	0.3912427865	-0.1712003135	-0.1785488605	-0.9869357705	-0.6916278885	0.8914874665	2.1524689165	2.4717711555	-0.3274766195	-0.1968213585	0.6799772945	0.9447515475	0.4653802025	-0.3915986635	-0.6372356095	0.0476327855	1.6318186195	1.6580582415	-1.9557218695	-0.8999938525	-0.3682113655	-0.0351548645	-0.3286302715	0.2561723645	0.7796912815	0.4749650515	-0.8582517955	0.1589241825	-0.6699873155	-0.5795398895	1.8460041455	2.5951277225	-0.3337690215	-0.0984522205	-0.5156217965	0.00895953249999999	-2.0404033225	-0.8358508145	0.00142228049999999	0.6037737825	0.0757449265	-0.1514515575	1.5048864935	-0.3562528145	0.1796368655	-0.0172588835	0.1084875495
SA-45944	-0.3471857445	-0.5260526315	-0.4472468425	0.0855496425	0.2709641635	0.1147549655	0.3026975475	0.2015724625	-1.0224162545	-0.8040056455	-0.2639903105	-0.1499536015	0.6096468005	0.3660902555	0.00667194650000002	-0.3032453935	0.5200294215	0.6540512555	0.0108068535	0.8944285925	-1.0540509535	0.5615531395	0.2541063955	-0.0231637655	0.0854779985	-0.0814519205	0.6554080055	1.6963899165	0.1664667775	-0.1299404145	-0.5745221655	-0.1663434285	-0.9130195225	3.8436721115	0.6324562235	1.1537098875	-0.3401696305	0.8268722895	0.2689912415	-0.0588354435	-0.0499836895	-0.4043604465	0.4704017315	-0.3171380725	0.2314620325	-0.1087639155	0.0306511575	-0.0794484535	0.0453385175
TN-47527	0.950190589	0.533166268	0.211792133	0.608546795	1.683699257	0.03982314	0.348179735	-0.383991731	-0.771897595	-0.789878354	0.041730468	-0.588592146	-1.214248891	0.539725486	-0.417532852	-1.385354615	1.124592462	-0.117894334	-0.203179957	-0.445524794	2.289951365	-0.881484672	-0.095853458	0.124523333	1.069504821	1.179730368	-0.270822925	3.081362938	-0.865930328	-0.114571804	0.809272629	0.351694924	-0.451279708	-0.346327056	0.863669798	-0.434555582	-0.479042559	-0.558175314	-2.288256223	0.102530801	-0.229557502	-0.213502965	-0.389278314	-0.278541159	0.503504594	0.518097863	-0.285954474	-0.805870523	-0.338453945
TN-47984	-0.1605675915	-0.4654525715	-0.1489240365	-0.8584425865	-0.6370877035	0.3187236765	1.3145117285	0.6728845695	0.0080402945	0.1211863515	-0.4510118085	0.1371562185	0.7844214525	0.7577875385	-0.0706521635	0.8336042935	0.3102721255	0.9678214315	-0.5987555815	2.3502676785	-1.4641496185	0.0332238645	-0.1199272185	-0.3673434175	-0.2048790115	-0.0803070585	0.4430213215	1.4071479265	-0.0296046715	-0.4687947765	-0.1100254605	-0.1255288305	-0.9301716225	0.9976303715	-0.0033241645	-0.0921569415	0.3631541895	-0.3451070795	0.3755771115	1.0995322855	0.0753572015	-0.2137303115	0.0799562755	-0.9948948105	0.2958896655	0.1992866135	0.0619776625	0.5857026725	0.0809079555
SA-45974	0.033739805	-0.160226686	-0.138567263	-0.992423645	-1.071820092	0.450829453	1.136906302	-0.480864844	0.078688539	-0.593054369	0.151938497	-0.267176872	-0.011117932	0.439757991	-0.232250861	1.496109924	1.167334009	0.266162548	-1.688717159	1.925290965	-1.223961335	-0.753626989	-0.148508859	-0.00811672999999999	-0.516491179	0.320873902	-0.174362261	0.760175575	-0.331949359	-0.685637525	0.103535551	-0.468430423	-0.289387769	1.325255166	-0.83274459	-0.1138325	0.104006751	-1.321103612	-1.226642272	-3.307027208	-0.040666844	0.380868512	0.377987269	-0.524003287	-0.607245238	-0.366478834	0.402572593	-0.100672687	0.044506315
SA-45849	-0.1133752975	0.4132306945	0.5671135365	0.0421977785	0.7286446835	-0.6186370105	0.3982957315	0.6363781715	0.1490133825	0.5236698945	-0.5364331555	-0.4696240745	0.1969106415	0.9302834455	-0.5236528255	0.6249067045	-0.5312122345	-0.1908053445	-0.4999575695	0.8797431085	0.1461924225	-0.5442637075	-0.2510594675	-0.2755127765	-0.3406694415	0.8491225855	-0.1265560775	-0.3284459165	0.6662750225	0.3893558665	-0.3885154995	-0.2007590135	1.0911281135	0.3833811885	0.3564902525	0.0235273335	-0.8598135195	-0.3770548005	1.8854562035	0.5068837765	0.4388425605	0.3955172345	-0.2100648845	-0.1241251365	0.1634931395	-0.1491917465	-0.2840874975	0.2455749095	-0.2191558665
SA-46039	0.5537604895	0.0527007955	-0.1657356665	-0.5513114375	-0.5482590695	2.2723524265	4.3431828715	-0.2238761825	0.8008853935	0.8566073335	-0.1612521845	-0.2522865055	0.3077277805	-0.7818989305	-0.1714489145	1.5066927005	1.5155268735	-1.4397894305	0.4874725655	4.0328157995	-1.6821033755	-0.2186158355	0.1294949555	0.6434731285	-0.3080455205	0.6416665475	-0.0573835175	-0.4928310035	-1.3843262725	-1.3055737075	1.3377859265	-0.3064363055	-0.9545566795	0.6458422985	-1.1393142465	-0.0885726535	-0.1909283695	0.0570029655	-1.0041074955	-1.2088860745	-0.2481896865	0.8838638365	-0.0980321345	-0.2078307265	0.0686676875	-2.0201070505	0.7333488125	-0.2024854835	0.2073662915
TN-46662	-0.1569893615	0.0084092215	-0.2524907075	0.4813560655	0.0060047435	-0.1421708195	0.4228533365	-0.6804380965	-0.5377122545	-0.9483304045	-0.1821846025	-0.6689517395	-1.2405120515	-1.4417075185	0.7958985945	-0.3499138115	1.3598036185	0.9282367305	-0.6731060595	1.8062312695	2.2392475185	0.0212210855	0.3361164255	-0.7398883535	-0.3854824705	-0.3775524795	0.4022628275	3.2037660365	-1.0627156355	-1.3222286865	-0.1880664465	0.3059252365	-1.1291406745	1.4794701595	0.1324133575	-0.1494012835	0.5058025925	0.2895592055	-0.0614422435	-0.0541332445	-1.5398586655	-0.3399372025	0.4090665465	-1.7436459115	-0.6916070755	-0.0551387325	-0.7989042435	-0.0198902855	-0.6016880145
TN-47005	0.636826093	0.965265499	1.21069911	0.45109142	0.834984081	-0.024804744	0.789329146	0.193891452	1.117801256	0.817117457	-0.611815132	-0.383096537	0.548188865	1.418148055	-0.892201657	-0.834691416	-0.394282366	-0.49667298	-0.078304433	-1.355533213	2.124148654	-0.292331128	-0.652326913	0.007814655	0.00145662700000001	1.221103814	0.065952657	4.542527194	-0.475121384	-0.059903338	1.152491115	0.305369939	0.137535264	-0.906732305	0.450566902	-0.39066947	-0.332254663	-0.471124686	-2.876746807	-0.230081448	-0.247469538	0.080756002	-0.066597382	0.137136519	1.312992484	-0.186646336	-0.417087022	-0.625344788	-0.194931868
TN-48864	1.5560780075	0.5986729565	0.4966482055	0.8876962955	1.4310324655	-0.3028538215	-0.4342255755	-0.5903634605	-0.1950223595	-1.2148206965	0.3125119655	-0.9209174345	0.3063326185	-0.3218980735	-0.4391464235	-0.4876473255	-1.0200812935	-0.1085414765	-0.2680539025	-1.0343504585	3.0518047885	-0.1493531295	0.6227448545	-0.3394217325	0.1569446495	1.2655934995	-0.0340924965	-0.1473213325	-0.2594809165	-0.4930211695	0.0442181465	0.1516159945	2.2335921835	0.0715401205	-1.7577675715	0.1737992685	-0.2251448985	-0.6624212615	-2.0869661155	0.0779344465	-0.3398694315	0.2297339295	0.5106107465	-0.2711114795	-0.1881331105	0.2685079395	0.2262592325	0.1096203535	-0.3622415765
TN-47692	-0.401342764	-0.530425685	-0.279646978	0.574296832	0.163148377	-2.146504555	-0.77279047	-1.356181413	-0.546914867	-0.79766523	-1.823136893	-0.411410095	-0.818051747	-1.627320417	-0.046590522	0.327024551	-0.097332758	0.608358142	-0.646197439	0.754124227	-0.470013785	-0.039079979	0.634789018	-0.549644173	-1.278435263	-0.809402858	0.010578294	1.74764074	-0.19794986	-2.420980081	-0.631294362	0.201245798	-1.845202128	0.530475775	-0.039561887	0.296411779	0.284878736	-0.035718619	-0.315316644	0.108242802	-1.226333898	-1.43849615	0.709330772	-1.256279146	-0.0489275	-0.910826004	-0.161776506	-0.023927975	-0.210860859
TN-47627	0.8494281475	-0.6246809435	-0.7637798525	-0.1690558565	0.7294164165	-0.1514666195	-0.1191143235	1.2512249565	1.4078076925	0.9594607325	0.1073040545	-0.1143391745	0.7952786075	1.0757230235	0.4101895145	-1.1348493255	-1.0770230385	-0.6120439215	-0.0471752365	-2.6093637375	2.2161683485	-1.3068962625	-0.2603424575	-0.1357433155	-0.2556583165	2.0302453965	-0.3680434345	-0.0774403455	1.7575310065	0.6268101305	-0.6665562505	-0.4440963235	0.3861458475	-0.8504244765	1.0565867405	-0.5938505225	0.0570754205	-0.2910447425	-3.2335535805	-0.7391078445	0.4815121615	0.7079995955	0.6675954715	0.2572935655	0.5320688685	-0.6568129155	-0.3509058005	-0.1898082375	0.0620922845
TN-49865	2.2201090665	1.6263184885	1.1664367475	0.2346768845	1.1800865495	-0.3595380225	0.0650575135	-0.9048020385	0.3662590285	-0.9780594165	0.4996045975	-0.2242187085	-0.4805078285	-0.3542868295	-0.5881367115	-0.1276068315	-0.9302569975	0.4198603585	0.3733968195	-2.6281282315	1.1951248495	0.2042867485	0.6148945485	0.1234107525	0.1266243055	1.0287687245	0.2924403855	-0.0496779185	0.0844836035	0.1617217745	0.2144227945	0.3342170615	-0.1347291585	-0.1532716975	-0.5190619445	0.5531187655	-0.3430638535	-0.6399130515	-2.1169781345	0.2698379675	-0.1120591495	-0.1686366265	0.5312727725	-1.3958751865	0.0646309395	0.1382424005	0.3963424935	0.6570118365	0.0684068995
TN-50092	-0.084883537	-0.965233041	-0.104240063	0.130974835	-0.775179985	-0.368564646	-0.316983934	0.225394988	0.755153942	-0.297791697	0.331772179	0.913911183	0.25024604	-0.339135835	-0.069308109	0.793674484	0.479118825	1.660043773	1.757114883	-2.270344985	-1.289936967	-0.985324073	-0.092731901	-0.045356737	-0.382929156	0.3161983	1.008166822	0.688513248	1.216355762	-0.487653169	0.148067038	0.462386091	-1.5775447	-0.999535622	0.25947385	-0.873790126	-0.388627462	-0.526194265	-1.088980226	1.555555289	-1.299708201	1.711174311	-0.463308735	-0.967713686	0.529302092	0.060310082	-0.075977077	1.422516098	0.231380602
TN-49137	0.48735924	0.093152863	0.182146639	0.396870963	0.305996746	-1.340352645	-0.621632949	-1.058731406	-0.791542789	-1.429885522	0.495927674	-0.290283665	-0.790447609	-1.04394484	-0.125330527	-0.444579749	-0.464250315	-0.2748483	0.338396977	-2.159098036	2.751881947	-0.4687796	0.43433545	-0.467692612	0.33196983	-0.168065539	-0.125972966	0.131035957	-0.503680654	0.182488189	-0.111518953	0.352130603	1.019604303	0.049527147	0.184552047	-0.313993576	0.226341901	0.175585789	-2.189111603	-0.496227136	-0.800427309	-0.203263193	0.484624322	-1.152034635	-0.119803927	-0.102027294	-0.04454954	0.020509627	-0.225445471
TN-49639	1.365406915	0.119227191	0.093618034	-0.001500547	0.856950281	0.582422846	0.59010321	0.749000265	-0.183523024	-0.352907416	0.24376245	0.37696389	1.860395387	1.318903052	0.626976529	-0.809542453	-0.820714272	-1.58218666	0.002620532	-0.613812426	2.436922666	-1.081585485	-0.753211066	-0.335373517	-0.313211759	0.373985643	-0.274004157	-1.077095907	0.584987744	1.468830921	-0.135101799	-0.089651719	1.0647959	-1.026055733	1.030300824	-0.243533035	0.022073919	-0.558457249	-3.094830645	-0.498290569	0.177004109	1.015618623	0.475609881	0.196345652	0.562139118	0.345093004	-0.625899361	-0.320158784	-0.107588646
TN-50871	0.635278294	0.072282502	0.095138886	-0.108421039	0.631919276	-0.501753331	0.295170461	0.316383015	0.78637856	1.441421319	-0.397045455	-0.112692655	1.239905392	0.822829814	-0.698470699	-1.059230212	-0.731186343	-0.06670528	0.69645081	-0.506750415	1.728340829	-0.975238578	-0.174287204	-0.091158032	0.28409567	1.398552806	0.002951921	0.046784644	0.047905926	-0.053163216	-0.159898264	-0.084512791	0.617705688	-0.109097788	0.37917475	-0.429262189	-0.407055461	-0.974079345	-2.144698617	-0.292969953	0.038413476	0.044895564	-0.060731014	0.14953917	1.354078182	-0.951760422	-0.483245924	-0.425404659	-0.05525065
TN-48833	-0.0183016185	-0.1052288195	0.2869068695	0.4944631935	1.0077769055	0.9812214145	1.5144147705	1.1101311075	-0.6465845725	-0.5931426105	-1.0480224545	-0.6461649525	0.4722002275	1.4501251905	-1.0477772125	0.0714250645	-1.6896734985	-0.8496536425	0.4022338535	-0.6909059615	2.5511648805	-1.1001469805	-0.3255280835	-0.7990881075	-0.0555529985	2.9287385655	0.2833442085	-0.7714964525	-1.5942774215	0.1031607175	-0.1716461685	-0.1469259895	0.6438519915	-0.4422273435	0.7508485935	-0.1438189165	-0.6262932175	-1.4518715855	-1.8823088455	-0.3517457215	0.3230179675	0.0954412405	-0.6160214145	0.4513086325	1.5389928445	-0.3806280995	-0.6489408655	-0.6059010335	-0.1444786225
TN-50710	0.103011897	0.310552678	0.622412306	-0.765228566	-0.470790665	0.336123799	1.719623127	0.263472141	0.50302314	0.135347508	0.184058353	0.922115852	0.352507305	-0.328176098	0.511061571	1.072602941	-0.347106959	1.035752446	-2.03530366	4.025103322	-2.123410575	0.751589373	0.427869307	0.62128888	0.456770612	0.568941774	0.822776553	0.318857421	-0.060288744	-1.140363224	0.32009409	-0.0597411	-0.383310999	0.902628144	-0.573142846	0.06675435	0.828030311	0.924057298	-1.641444831	0.473226506	0.292706625	0.065879807	0.20408729	-0.125760235	0.826462525	-2.21021719	0.838398361	0.871070024	0.427724671
TN-48540	1.766382597	1.746278977	1.517577518	0.838911256	2.280806171	0.071278484	0.326705035	1.219153771	-0.11410396	0.160925923	-0.274606371	-0.338399492	1.153114546	1.204604606	-0.232189829	-0.428781024	0.160110314	-0.086245512	0.272318509	0.464082285	1.223030054	-0.78490056	-0.288342005	-0.264153048	-0.270955359	-1.020888947	-0.367512814	1.567568729	-1.09756348	0.036576936	-0.563786782	0.090086322	-0.394001716	0.366754614	0.033511112	-0.154139504	-0.010113268	-0.989628953	-0.989967868	-0.219609039	0.01272613	0.490458929	0.470621271	0.186593779	1.10852746	0.00261864500000002	-0.426347823	-0.156475187	-0.226908587
TN-50893	3.1199320605	1.9212387605	1.5401443675	-0.6648576775	2.0408615685	0.1590403515	0.7677952745	1.3919324895	-0.2210615255	0.4293204445	-1.2424949565	-0.0589792395	1.8047408845	1.4682047535	-0.5506003235	-0.4198174755	1.4927736915	-2.0311397805	0.7818470535	0.5270678875	2.1086464715	-1.0369071035	-2.1849699315	-0.0901451075	-0.9765258945	1.1080574295	-0.6312504815	0.0524395835	-1.8935072305	0.0567484335	0.0571692405	-0.4943045145	1.6869667595	-0.5198993195	-3.5826459235	-1.6114405235	-0.5379206195	-1.2779619235	-3.5885451965	-0.7131668515	-0.1309468385	0.4505495475	-0.1754807065	0.1334643605	-0.4046643075	1.6220469405	-0.2960023535	-0.4924644525	0.2067840785
TN-49066	1.878048398	0.743306704	0.996068601	-0.863741877	0.976424372	-1.344723432	0.122021829	1.805146103	0.777836321	0.233585539	-0.693186391	0.111127233	0.837635401	1.146811933	0.258996199	-0.14105755	0.747986769	-1.564195119	-0.743536106	1.446226738	1.764088747	-0.963492839	-0.75568473	-0.342997798	-0.062901473	0.609704556	-0.030013513	1.5802954	-0.805086602	-0.088604896	0.489530015	0.450065714	-1.098644977	-0.59945988	-0.2193697	-0.490454873	0.129284088	0.153680948	-2.351544712	-0.958325743	-0.201549198	-0.147424305	0.338050871	0.684581742	0.750668353	1.401593681	-0.013971842	-0.455253235	-0.16843067
TN-49262	-0.283285559	0.775403451	0.600308049	1.119927603	0.705465402	-1.583574247	-0.651003509	-1.863476477	-1.044130304	-0.735600904	-0.057146319	-0.688065145	-0.729725922	-2.460918801	0.346946002	0.867026076	-0.106946012	0.019779018	-0.327700105	2.225868796	-1.156206084	0.57566326	0.846319236	-1.128420015	1.014165829	-1.995220049	-0.00690291800000001	0.737759656	-1.010933512	-1.406791836	-0.18140733	0.090016029	2.407393867	2.849982693	-2.455360663	0.546633007	-0.199250315	0.129397756	-1.141667575	-0.432359722	-1.220680835	-0.842939564	0.705948135	-2.380865164	-0.597668099	-0.893170916	-0.143925592	-0.331047276	-0.528014485
TN-49736	1.1014630835	1.2904854605	1.2999905995	-0.4246572625	0.8316004285	0.5363967185	1.2977302335	-0.2648137815	1.9552414045	1.3805030145	-0.2694268775	-0.0091834695	0.9380758605	1.5709739895	-0.1279695955	-0.6337309075	-1.0617566685	-0.8237859545	0.0772282485	-0.5518090825	2.3549335285	-0.6469747075	-0.6402166465	-0.2643266245	0.0656630245	1.2856937365	0.2064570735	-0.5791408045	-1.3657256465	-0.1118925475	0.5278296285	0.6646718125	0.7763575305	-0.1177057375	1.5370593545	-0.4733369155	-0.3671863895	-0.7573931095	-2.8194504605	-0.1619520125	-0.0894062665	0.3051263075	-0.2496618905	0.2217369855	1.7278351705	-0.9858932355	-0.4173961255	-0.6698098115	-0.0585042565
TN-50098	1.7004840045	0.4868471305	0.0869718585	0.6999599935	1.0260544435	-1.7371116415	1.3656265925	-0.2344912065	2.0172991305	1.5411520955	-0.5179735325	-0.6269655995	1.3641307285	2.2640962905	-0.3179976035	-1.4101820265	-0.9575542815	-0.7162790495	0.1931514825	-2.1824163935	6.3649048845	-0.5413913965	-0.3261751885	0.0491140465	0.6793456905	0.9822290605	-0.8134944885	3.4092946125	-1.6041482285	0.2146671805	1.2926770825	0.8659981935	-1.2684158875	-3.7881953385	0.2093959765	-0.3870214065	-0.4928558385	-0.6517552585	-2.5313893275	-0.4227193665	0.3878686565	-0.2495314155	-0.4346082385	1.0652199365	1.9955714195	1.1598305015	-0.3659983555	-0.7796167895	-0.2026179435
TN-51071	-0.7083854535	0.2522711325	-0.1513367695	-1.3059413115	-1.1793218885	-0.6964189655	-0.3201550435	0.3505148295	0.0811349575	-0.0962640985	0.00599583550000003	0.2533435025	0.5203787955	1.0508070905	0.4236896795	1.1827048585	0.6536891045	0.7708634065	-1.9220664255	3.0814583495	-2.5106821945	-1.0856778985	-0.8887457495	0.3487251955	-1.6264230255	0.7553665765	0.9030041605	1.5666775125	-0.2814194325	-0.7564503385	0.2949283255	-0.5081147485	-1.6273511195	1.0751089945	0.3854000515	-0.9053225185	0.7223214705	-2.2781430765	-1.2785339665	0.1921418545	-0.2877621665	-0.1072040135	0.0170435665	-0.2152440655	1.4322550945	-0.1045749535	-0.4616934335	0.5742140265	-0.4244656045
TN-49861	1.1878551465	-0.2899277755	-0.4786245295	0.4063160075	0.6727908755	-0.2122688145	-0.1427898005	-0.4140218815	-1.1154607325	-0.7200342565	0.2576541645	-0.5888758035	-0.3809333555	0.7820414655	0.1142580885	-0.6104325155	1.9162230945	-0.3398898675	-0.2878788915	-1.2618105545	3.5147085475	1.3897111785	-0.0789360325	-0.7592179645	0.2708123305	0.3333181825	-0.7114920145	3.0414788625	-0.7524438095	-0.7881449675	0.2253380355	0.5597416535	-0.1415968425	0.1348077155	0.0754536115	-0.5298611045	-0.3041467695	-0.4938017785	-2.1281753705	-0.4154372265	-0.6588523195	0.3959811475	0.0338213745	-0.4008413355	-0.4950464815	-0.8166743275	-0.2475959705	-0.7569893795	-0.3822134535
TN-49799	0.012219866	-0.255457364	0.057716442	0.243210089	-0.163804266	0.944475015	1.601460312	0.730543967	-0.525364863	-0.522309909	-0.125865479	-0.297653625	0.587972788	0.038091609	-0.625981943	0.497467407	-0.679208387	-0.274634555	0.888305421	1.287535312	4.499515287	-0.808591853	-0.398215799	-0.489023324	0.148251604	0.920508814	-0.267821558	-0.983649951	-0.254712504	0.336225976	0.547648409	-0.129269494	-0.798264316	-0.516177027	-0.148529095	-0.38681985	0.087997921	-0.594023947	-2.329934843	-0.092182179	-0.025983762	-0.440005711	-0.327075474	-0.269213321	0.65618454	-1.543462677	0.070372073	-0.15538982	-0.470814087
TN-50364	0.387516176	-0.019416167	0.05204959	0.064348191	1.529839311	-0.179381708	0.014615233	0.26230794	-0.044607714	1.094453635	-0.185306626	-1.754276624	0.341248267	1.401548245	-0.233434778	0.327489241	-0.476077718	-1.373615596	-0.625758647	-2.534352013	3.129543319	-1.593053671	-0.225743131	-0.924107666	0.580609668	1.936015194	-0.804522692	-1.279105339	-0.124005191	-0.249845729	0.343208102	-0.033130725	0.191676567	-1.137150153	1.054751409	-0.293215569	-0.922529453	-0.510852038	-1.747562292	-0.408825031	-0.292977922	0.294771084	-0.407304014	0.157092134	-0.151509283	0.083155809	-0.187711697	-1.28353326	-0.249525892
TN-49771	1.5744229875	-0.2265611715	-0.1730165225	0.2575610085	0.2942679165	0.4706809735	0.2698613895	0.5631782875	1.8400736575	2.2044270905	-0.2965436595	-0.9121306375	0.7494859345	0.8850247565	-0.3551073185	-0.6297872035	-1.4257642265	-0.9007124315	-0.1270089245	-1.6690779385	4.4016268095	-1.6651988405	-0.3079157205	-0.3970031655	0.5084937805	1.8438947555	-0.3260301825	0.1892059865	-2.0278649285	0.7232415555	0.4270423825	0.1319793815	0.2090423125	-1.6535929665	0.3100629195	-0.8884048755	-0.3626118085	-0.8532850825	-2.4643020115	-1.6531104715	0.3064605605	-0.2088521585	0.3350271485	0.6328245305	1.3957268425	1.2140900935	-0.6454628425	-0.9569335875	0.0326184095
TN-50038	-0.4209271305	-0.3360393695	-0.1713663515	0.2208727215	-0.2616070915	0.2002687865	0.8141522855	0.4047547495	1.4849573915	0.8883282665	-0.3918456105	-0.6162241785	0.3145695785	0.4834269265	-0.4548425655	-0.0398295655	0.3509700745	0.0279504535	-0.4566424575	1.9279183175	0.6770158105	-0.9387477845	-0.6283002105	-0.3058981835	-0.0783995185	0.5420584175	-0.1176168135	0.1633750135	-0.5824673275	0.00075971649999999	-0.1121707435	-0.2440883595	-0.5940517055	1.2189912815	-0.7911165145	-0.3394695575	-0.3746958965	-0.8882896585	-1.4956732435	-0.0112680765	0.2288802325	0.1205464405	-0.4125699315	-0.1273631905	0.5351166275	-1.1252792645	-0.2798071705	-0.1204328175	-0.1856633325
TN-49973	0.3908727275	-0.6740159115	-0.4129018735	-1.9663645955	-0.8735773095	0.0563988575	0.9051293415	1.0506991625	-0.3255096205	-0.1980246825	-0.2819370915	0.1766082185	1.0483173655	-0.1176710215	0.3170530675	1.2940464855	-2.3311488175	-1.3629742475	-2.7662390185	1.6466215785	1.5325248675	-0.1501187065	-2.0456178205	0.1810711895	-0.4103818295	0.2240406935	-0.4068819235	-1.2206441485	-0.0760826555	0.3273765455	0.2883275555	-0.8187060925	0.9687014875	1.0350538675	-2.1365234795	-0.9375387095	-0.3192326795	-0.3830809115	-2.3198815095	-0.6978306695	0.1823204755	0.9031827765	-0.0584822715	0.3994916695	0.0595918785	-2.2327532655	0.4825269825	-0.1737863505	0.1340942055
TN-50195	0.800704041	0.344243054	0.297308483	1.242652193	0.910331122	-0.706547181	-0.170159499	-1.615728312	-1.168762605	-1.712128425	0.384487661	-0.531054793	-1.821818733	-1.841141087	0.2314316	-0.933186001	-0.765197189	0.042189799	-0.837093298	-0.871399566	2.213090993	0.347884745	0.510381684	-0.692778345	0.212082211	-1.331307345	-0.756741607	2.811938684	-0.933714964	-0.423803445	-0.157458948	0.865050485	0.039356245	1.285256935	0.131926319	0.202704388	-0.290243398	-0.243030336	-1.789450238	-0.36482301	-0.861057181	-0.213823026	-0.123974223	-1.39115496	-1.101843892	0.244271626	-0.314374797	-0.443527639	-0.40237907
TN51365	0.208278977	0.775817099	0.454141805	-1.158128675	-0.583534655	-0.551743331	0.540978744	0.414810674	0.237333084	-0.680094975	-0.732844422	-0.56869988	0.854215331	-0.218722131	0.53692396	1.010995673	-1.826233986	-1.705575721	-3.032804005	2.124384442	1.691155949	0.14324663	-0.700696952	-0.124882461	0.793492921	0.509122079	0.187421979	-0.003339219	-1.217838248	-0.364172788	0.126004636	-0.384703285	2.274816466	1.486652664	-1.415341662	-0.222685819	-0.083553346	-0.610657526	-2.53419255	-1.466545667	0.019821362	0.172253056	0.114625619	0.096579729	-0.14307216	-2.515804078	0.137706018	-0.340024362	-0.133859518
TN-53536	0.0958320495	-0.4374370805	-0.7532622155	-0.3871814345	0.0193163895	0.0254742385	-0.5779592735	-0.3923753935	-0.4525969435	-1.9918098865	-0.5191599245	-0.2249160525	-0.9188147045	0.1989387115	-0.5943751865	0.9527945265	2.4877347655	0.2835457585	0.2927570665	-2.7168970595	2.3819246035	-0.8352854665	0.1673740325	-0.4127095125	-0.2862960275	1.9250658365	0.3059192435	1.6741851295	0.3590447165	1.4456309185	1.3966916255	0.3336611205	-1.3757057245	-1.3089840535	-0.1132032715	0.0855537755	-0.2518856955	-0.3533781775	-2.6611334695	0.0578629555	0.2157472355	-0.3405598585	-0.0238384915	-0.7344184215	-0.3053236955	1.8785125395	-1.7503934185	-0.2462730485	0.2159258045
TN-50956	-0.20036391	0.791481809	0.932761595	-0.483333652	-0.631779956	-0.796156186	0.206250876	0.604354417	0.273848509	-0.16965649	-0.434540855	0.014302604	0.504139671	0.045094937	0.23872739	-0.039474957	-1.540805673	0.05093205	-0.744076365	2.281836378	0.280266485	-0.613106323	-0.46473342	0.156760677	-0.048022293	1.168203717	0.343131301	-0.669298031	-0.481408117	0.129654174	-0.0388106	-0.332450929	0.96302391	0.652847812	-0.136444912	-0.242428377	0.349338126	-0.102894185	-2.051857578	-0.087559256	-0.026234982	0.520906096	-0.099187254	-0.570696666	0.973876336	-1.200294235	-0.015112611	0.155204334	-0.339430404
TN-51559	1.105644153	-0.046858237	-0.24343041	0.344784669	0.626712491	0.564433159	0.563795663	0.206219138	-0.61564181	-0.775692104	-0.538904286	0.079215621	0.933805853	1.726010645	0.469639058	-0.589324808	2.028496081	-0.85851941	0.186418976	-2.601449548	1.841124939	0.273526519	-0.250979852	0.029170036	0.13288833	0.746070515	-0.363077437	5.886796658	-1.493424953	-0.661533764	0.603703881	0.143646189	-0.16370358	-1.091143483	0.916427818	-0.410171778	-0.17913149	-0.595423927	-2.077806432	0.025605638	-0.471934912	0.129394012	-0.453904158	0.260127036	0.497572233	1.999955579	-0.058378312	-0.501478009	-0.283258728
TN-52905	0.187049658	0.00662012000000001	-0.325622205	-0.829471931	-0.937157387	-1.464079334	-1.36978431	-0.005489828	-0.286045461	-0.24167818	-0.625699098	-0.194043019	0.780026456	1.173839183	-0.033272419	-0.497589933	-0.03172399	0.270357618	1.731214525	-0.505401203	-0.538684556	0.096217639	-0.34334252	-0.021742288	0.709044261	1.425809188	0.450809929	0.290509303	-0.96040923	0.186721875	-0.037279296	-0.422405101	-0.594354335	0.302391378	0.353672097	-0.522137478	-0.236995338	-0.279343124	-2.526349735	0.025620009	0.283269912	1.435770194	-0.33830788	-0.206534726	0.343673485	-0.641244797	-0.030286548	0.351219355	0.267098504
TN-52714	0.1395961195	0.2499366695	0.3989597405	0.6689527615	0.6563904255	-1.0543069375	-1.4122881065	1.0211227935	-0.2221791625	-0.5956671315	-0.8208768105	-0.0867012185	0.3715686275	-1.6007014105	0.8752303445	0.4660509515	2.3254641135	-0.6402000805	-0.7756129495	-0.7305619055	-0.1381109595	-1.5271570395	-0.5148287325	0.1857461515	1.0003226265	-0.9552773785	-0.1892908565	0.7760330625	-0.5857409805	0.4040741025	-0.6754900885	-0.3484124155	-1.7246655205	-0.1568210575	-0.8645100255	-0.5111136705	0.3579688225	-0.0569831115	-2.1661226835	-0.9688057985	0.6876176095	-0.6307678465	0.3535505755	0.9616868335	0.9052194705	-0.5816313015	-1.1931017275	-0.3488350925	0.3011051985
TN-51638	0.636575764	0.124832808	0.162733907	-0.205586408	-0.720035323	0.060235009	0.096298816	0.34949736	0.831538535	0.225548974	0.116354896	-0.442835412	0.942272358	0.343935461	-0.070998326	-0.327249549	-0.721693664	0.077734584	0.180631608	0.979974608	-0.833371151	-0.484842875	-0.121215671	0.013757312	0.122870036	-0.62241362	0.136312981	0.267540178	-0.671961284	-1.07945451	-0.526551438	-0.141551822	-0.495955826	1.439110185	0.25608218	-0.10890268	0.163898339	-0.26895982	-2.265121947	-0.143898983	-0.09995733	-0.329772658	-0.006867827	-0.089589444	0.655394304	-0.425835209	0.041735466	0.126259061	0.243876726
TN-49317	0.438705165	0.123133526	-0.122620316	-1.064104273	-0.37763529	-0.992978202	-0.209851286	0.662061702	0.144621701	-0.013448089	0.08681703	0.517538998	0.774560318	0.74375175	-0.164985248	-1.210078084	0.094854237	-1.281157131	0.291965631	0.493481564	1.848622526	-1.418727374	-0.729373653	-0.197770411	-0.070392884	1.063321437	-0.136261502	0.696275448	0.893022963	0.394966385	0.185005884	-0.109031861	0.10969718	-0.939098409	-0.557220411	-0.737903919	0.00303223300000001	-0.897700746	-1.956005809	-0.449180001	-0.232334186	0.286278067	-0.328398049	-0.337057641	0.564095622	0.493573177	-0.605542913	0.217128475	-0.039254882
[truncated: 105 more columns]
