# Supplementary material for: Reverse phase protein array identification of triple-negative breast cancer subtypes and comparison with mRNA molecular subtypes
Source: Oncotarget. 2017 Jul 31;8(41):70481–95. doi: 10.18632/oncotarget.19719 (PMC5642571; doi:10.18632/oncotarget.19719)
Supplement: Supplementary file 4 [file oncotarget-08-70481-s004.doc]

	X4EBP1.txt	X4EBP1p37.txt	X4EBP1p65.txt	X4EBP1pS65.mono.txt	X4EBP1pT70.1.150.txt	AcCoA.txt	AcCoAp.txt	Akt.txt	Aktp308.txt	Aktp473.txt	alpha.actin.txt	AMPK.txt	AMPKp.txt	B.Catenin.txt	BAD.txt	BADp542.txt	Bcl2.txt	BCLp70.txt	BRCA1.txt	Caveolin.txt	CCNB1.txt	CCND1.txt	CCNE2.txt	cdk2.txt	CDK4.txt	cJUN.txt	cJUNp73.txt	ckit.txt	cleaved.caspase.7.txt	cleaved.PARP.txt	cmyc.txt	pcmyc.txt	Collagen.V.txt	Collagen.VI.txt	E.cadherin.txt	EGFR.txt	EGFRp1068.txt	EGFRp992.txt	ER.txt	ERp118.txt	ERK2.txt	FKHRL1p318.txt	Fortilin.txt	GSK3.txt	GSK3p21_9.txt	IGFR1.txt	JNK.txt	JNKp183.5.txt	LKB1.txt
TN-49201	0.492436351	1.052491385	0.698432108	-0.966040092	0.19876787	-1.09246309	-0.326935968	0.666826799	0.644628379	0.632613768	-0.345823462	-0.3295438	0.550246027	0.263863677	-0.165599448	-0.656849801	-0.16802278	-1.094428325	0.135329497	-0.051572502	2.215593983	-1.227159611	-0.992476574	-0.365574058	-0.096987611	1.564690163	-0.15985599	-0.408287015	-0.968183876	0.097295527	0.024350259	-0.272742706	1.61741324	-0.513113308	-1.580826212	-0.691669437	-0.296191268	-0.910284907	-2.608868699	-0.908985974	-0.180267007	0.286870542	-0.048185895	0.005190448	0.061555779	-0.206033842	-0.334476944	-0.374201665	-0.193974492
SA-42632	0.732300594	-0.014158244	-0.083198989	-0.720364392	-0.263351812	-0.206466279	0.196762209	0.815373929	-0.151707225	-0.203750927	-0.10673641	0.138151581	0.715912514	0.885160134	0.012035087	-1.052440148	0.97756108	-1.831355066	-0.105107512	-0.37333858	2.330602057	-1.0508166	-0.675275561	-0.429588985	0.529300459	1.135379566	-0.329975276	0.073534845	2.198623055	0.288287823	0.418160325	-0.214920496	1.025443479	-0.352105868	-0.751026609	-0.951960517	-0.636949082	-0.626348708	-1.895682144	-1.067442676	0.161933416	0.409932349	-0.228150298	0.090471192	0.77183069	0.099537234	-0.484978258	-0.688866316	-0.038286687
TN-47342	0.818617895	-0.699362565	-0.153656012	0.942339814	0.377752387	-0.047367422	1.038269853	-0.430792342	-0.882830334	-1.467397982	-0.112415564	-0.127903352	1.188377128	-0.198816476	-0.80905866	-0.676809009	0.982349575	0.957026699	1.999705762	-0.791759204	5.673270359	-0.689715966	0.13267325	-0.243998968	0.234941846	0.900973952	-0.30328496	2.404049301	-0.368609534	0.113546176	1.555707597	0.441705658	0.788059512	-0.664423455	-0.899460489	-0.091474243	-0.423599854	-0.860121786	-2.675711294	0.263111877	-0.198099609	-0.111380831	-0.016684563	-0.274146412	0.702389811	-0.662408301	0.396438465	0.020334196	-0.299319532
TN-47315	-0.539203893	-0.500999557	-0.114643886	0.205667614	0.097973344	-1.40696817	-0.4772434	-1.007895205	0.394865635	-0.677578179	0.683968916	-0.07526497	-0.037175332	-1.782825054	-0.530813112	-0.108896274	-3.135446972	0.911634606	-0.635767272	4.250748511	-0.847996419	0.139222232	2.09471627	0.417229433	-0.44024307	-0.641352917	0.637973684	1.367838384	-0.56704238	-0.544114353	-0.18888533	0.427592874	1.979100838	1.906198394	-0.961654378	0.538296868	1.330234481	0.945702497	-0.586154529	1.230167989	-0.230437779	-0.054359764	-0.191079827	-1.803166324	-0.488095342	-0.615989854	0.578167615	0.661039024	-0.367364168
H29	0.465471363	-0.167418556	-0.000284028	0.120776058	-0.259622708	-0.055978303	0.470224923	0.872556513	-0.612164171	-0.602174881	0.389368596	-0.236819139	0.360430854	1.221093822	0.110461955	-1.725599474	0.677179721	-0.798763522	-0.168159114	-0.967657797	2.068663764	-0.28173475	-1.078437756	0.407379658	0.67038399	-0.130169832	-0.317575829	-0.955016839	-0.357034699	0.75213137	0.299060595	-0.713862604	0.277442494	1.786328945	1.065679806	0.67083292	-1.058523402	0.68198746	0.115716261	-1.13603306	0.114435691	0.45045458	-0.234407004	0.866101721	-0.056023658	-0.78053349	-0.562691347	-0.237620851	0.07936766
SA-43638	0.576923291	-0.915412265	-0.607475826	-0.144782633	0.274100277	0.001374139	-0.913816519	-0.05819132	-0.077305423	-0.641667265	0.116959506	-0.680123497	0.232644296	0.912297085	-0.570614755	0.892813416	0.005294451	-0.921503126	-0.242337886	-2.593445561	2.115102459	-0.966787537	0.15968517	-0.265459426	0.861464524	0.594197622	-0.368205448	3.033647222	-1.015122408	0.203305852	0.109340496	0.116160196	-0.811219719	-0.937768683	0.59414458	-0.374940448	-0.413284019	-0.017746335	-2.2369007	-1.250602579	0.072713686	-0.376236948	-0.079812706	0.475292304	0.994849651	0.829578777	-0.140953314	0.144649558	-0.083749526
H2	0.133752728	-0.206532853	-0.319644094	-1.835473725	-1.018036058	0.681569622	0.857656439	0.560323381	0.43911829	1.598362403	-0.899697655	0.101807645	0.410359145	0.953544332	0.533114393	-0.970657976	2.861059476	-0.876675551	0.067383156	2.047465259	0.62724769	1.166927688	-1.274890667	-0.079598891	0.131757693	-1.33220532	-0.782449964	1.116715028	-0.621769694	0.286295675	-0.502293787	0.267766818	-0.05412444	-0.92393571	-0.093238215	-0.408884429	-0.487040085	-0.252035369	1.323429065	-0.365524296	-0.150585325	0.785580277	-0.095833415	0.6168178	-0.612373628	1.031799864	-0.407175294	0.437468602	0.027379979
H3	0.411466799	-0.695763537	-0.9267941	0.239049938	-0.988865776	0.187588094	0.243260158	0.673422467	0.219198317	-0.248127307	0.361584415	0.157412774	0.753703294	1.526624871	1.198732933	-0.341145768	0.320993423	0.1330164	0.156542429	0.012124473	-1.230333246	-0.415752566	-0.194106148	0.054098091	0.072225647	-0.647650986	0.132297091	-0.474078002	1.165561799	0.785233819	0.380286964	-0.319466711	-1.1371308	3.027114312	1.722550588	-0.015755877	-0.505494245	-0.634276342	2.745463603	0.714779141	0.258221721	-0.029244216	-0.188331858	-0.021139991	-0.112098387	-0.539317637	0.107362278	0.301807997	-0.10091199
SA-36466	-0.474445752	0.306032568	-0.122109491	-0.233546561	0.534628248	2.305816167	4.141394716	0.589234157	0.36728015	-0.012675558	-0.598553519	0.747069866	1.072804184	1.218874177	0.599663751	-0.245540364	0.144595366	-0.646907501	-0.157408747	0.866842089	-2.007032373	-0.635122582	-1.024047621	-0.17638763	0.051810937	-0.334081882	0.623441066	-0.234523528	-2.14652928	-0.153150214	-0.881895913	-0.614465086	-0.398461819	0.062304954	1.185484491	-0.598177185	-0.682713527	-0.300838489	0.75959143	-0.237477731	0.403121535	-0.966115145	-0.159341192	0.628008509	1.702474402	1.20727168	-0.327622213	-0.595875782	-0.804428789
H4	-0.57248741	-1.537104341	-1.151023188	0.413302988	-0.558707043	-0.873142029	-1.175073774	-0.573432478	-0.448752025	-1.048422527	-0.300593714	-0.425705957	-0.863380187	-0.789594819	-0.658601131	0.906788024	-1.487152892	0.095988781	0.42396859	0.400461915	-0.323198766	-0.405666462	0.18005284	0.172194854	-0.492285366	0.359483149	-0.269425435	-0.101399561	0.530952915	1.850770601	0.286279972	-0.256760445	1.145692971	0.997830266	0.385243129	1.637406252	0.482828703	1.291652284	-1.581890272	-0.416651037	0.741375442	0.555166346	0.611952382	-0.071888821	-0.347249802	-0.453867762	0.003307246	-0.001746881	0.412046515
H5	0.263377649	-0.483281934	-0.190826649	0.139096119	-0.205788684	-0.257151679	0.039120143	1.058494779	-1.046884831	-0.213822748	-0.188220559	-0.376948386	1.052374061	0.353244453	-0.477209749	-0.598168345	-0.360587213	-0.399214536	0.362146871	0.528827732	1.596654326	-0.821837815	-0.577596562	-0.136710385	-0.41120583	1.01478564	-0.008894366	-0.724374603	-1.113826875	0.709174045	0.044144804	0.141094343	1.681352763	-0.391321728	-0.163008189	-0.243034023	-0.660530731	-0.72879818	1.209436008	0.062673101	0.412986935	0.835423833	0.053675757	-0.226341059	-0.125541672	0.729151988	-0.194283837	-0.170263782	-0.111864695
H31	-0.376197895	-0.476753566	-0.560039971	0.134055409	-0.789142907	0.019510802	-0.082755058	-0.624314043	0.167742131	0.574762308	-0.012303041	-0.575633343	0.313789632	0.374927632	0.032671962	-0.852308356	0.260099494	0.008852269	0.148250843	0.754054422	-0.568499432	-0.491358998	0.051274655	-0.078469491	0.512072358	-0.628287878	0.151763585	0.76083106	-0.024778133	-0.224770955	-0.393682376	-0.349723509	0.053983022	5.254086878	-0.072372065	0.88474347	-0.814942968	0.091642717	1.047846483	0.230328284	-0.082625895	-0.403934718	0.286127048	-0.198850482	-0.622844662	-0.018299615	0.188660576	0.446533048	-0.07046274
H30	-0.344454305	0.787304523	0.781859606	-0.315185539	-2.18657707	-1.011503181	-0.26183042	0.778469785	1.088455151	0.137130622	0.459889916	0.815291253	0.879036893	-0.008624259	0.739234085	-0.697888846	-0.188384603	1.336195652	0.090474968	2.438586846	-2.677909403	-0.375845672	-0.156477091	0.692542447	-0.606203134	0.095531011	1.698998108	1.138274829	0.293998166	-0.428399206	-0.000229714	-0.367579494	0.7927316	2.897940272	-0.064718852	0.40776308	-0.069901566	0.164678415	-0.98878524	0.404122123	0.002349831	-0.548678082	0.099619664	-0.334803736	1.052209748	-0.401601509	0.245347448	1.074481591	0.66741037
TN-35357	1.828964016	1.851496799	1.916702833	0.56126327	1.533527254	0.160044006	0.8226419	0.210398539	1.849545439	2.101232858	0.220313347	-0.012491048	0.924058013	-0.813079893	0.611678957	-1.774288751	-0.35877372	-0.767851875	0.094626241	-2.353163052	3.94283569	-1.539364036	-0.81024208	-0.34257718	0.698454036	3.280859326	0.205935637	0.676657909	-2.19664247	0.227644475	2.126933057	0.18480903	0.534504976	-1.53139077	-1.607073467	-1.043855037	-0.282934066	-0.627377367	-3.017139882	-1.103013233	0.109635414	0.962556229	-0.576782977	0.321748566	1.007163335	-0.240829002	-0.513765618	-0.82071127	-0.094935982
H8	0.465650395	0.422790892	0.186831417	-1.063764557	-0.270354542	-1.301922519	-0.127994624	2.028051502	-0.879715053	-0.485642602	-0.183387023	0.005843158	0.814467444	0.924596569	0.606157589	-1.367458102	1.562476596	-0.682120261	-0.342034394	0.763397638	3.509091894	0.249054469	-1.007749465	0.115588153	-0.230532115	1.598927362	0.495838895	-1.360326247	-0.922283411	0.200262227	0.343865215	-0.711936389	1.060346186	-0.405967934	0.208972628	-1.306336918	-0.675906714	-0.007096548	2.770956831	-0.700481516	-0.20496713	1.098031075	-0.348892431	0.526808544	0.7027914	0.018868173	-0.328731809	-0.313807526	-0.224856637
H7	0.432237346	0.39873632	0.230308945	-0.417864912	-1.30508651	0.342169297	1.047705304	-0.094449689	2.385263771	2.422923615	0.665807008	0.46306136	1.426176898	-0.489823487	0.377100005	0.087910628	-1.215150877	-0.076824093	-0.383843389	2.443349156	-1.910792578	0.246994592	0.010429749	0.175216554	0.009828137	-0.367132314	0.350749483	-0.003594126	0.609567394	-0.544120773	0.246319182	-0.19812666	-0.403190721	1.947891243	-0.410256004	0.331134583	0.137963342	0.063996261	-1.710777258	0.385805433	-0.47946847	-0.222624636	0.408690848	-0.575682915	0.064312785	-1.002961633	0.120832287	0.87659869	0.6239106
TN-37265	0.307141232	0.161788205	-0.011400248	-0.330469536	0.205291035	1.873061436	2.323097471	0.450515099	2.518220224	3.005791632	0.099837488	-0.440007407	0.711589788	0.869084367	0.171303676	-0.616277668	-0.121547083	-0.647733092	0.492613341	-1.059648827	1.838688026	-0.74394129	-0.360147725	-0.603938928	-0.254566389	0.578079583	-0.323069894	0.253662512	0.037135877	-0.637317374	-0.436172967	-0.384501504	1.049321166	0.218983161	0.436087705	-0.106920062	-0.733826085	-0.176902576	-2.386638321	-0.266844873	0.386318617	0.232041673	-0.173448408	0.333960452	0.541620196	0.001654664	-0.278284242	0.112050867	-0.124253208
H12	1.532356074	0.129942023	-0.019086437	-0.035544861	0.532951734	0.085774668	0.412890713	0.05130537	0.266360596	-0.74092172	0.344357648	0.190832206	0.867463154	1.185961287	-0.655828797	-2.041960863	-1.639833235	-0.029492454	0.575852508	-1.958608169	2.441788016	-0.646796177	-0.395795949	0.197599841	-0.201156744	2.108209393	0.26031251	-0.844749139	0.059430084	0.551170989	0.20690101	-0.354451347	1.734197118	-0.484930517	0.335014633	0.506925304	-0.518294192	0.014743407	-2.779725361	-0.507198981	0.050051495	0.520568076	0.075173134	-0.736849122	0.425349668	-0.57754031	-0.151971751	0.190895196	-0.10810734
H10	1.085919238	0.000400909	0.163137616	0.12319647	0.310356197	2.146013893	2.891309498	0.009394996	-0.014488027	-0.431724754	0.477352699	-0.141634301	0.686036769	0.746192342	-0.585916551	-1.503602701	-1.129556054	-1.118811693	0.407176046	-1.230592127	1.941402992	-0.64849759	-0.425407889	-0.062030586	0.815936271	0.988990939	-0.200996062	-0.375652828	-0.895006846	3.102447976	-0.635295841	0.531133895	1.94307082	0.064711681	-0.172381271	1.385109506	-0.72375705	-0.195074517	-2.70443878	-0.223899792	0.07794352	0.058312921	-0.294866105	0.283404722	0.37101712	0.845663054	-0.355845364	-0.500323738	-0.27926093
H13	0.068601671	0.548135892	0.581112804	-0.044740929	0.150383696	0.297079297	0.832170747	0.773424461	0.841807292	0.917060668	-0.690922187	0.427360631	1.194287165	1.107530625	0.433112251	-1.078736364	-0.687930022	-0.352582563	-0.128791718	1.511889118	-0.067731109	0.73243853	-0.949193499	0.022027847	0.705534464	-0.410487994	0.546004502	-0.751954443	-1.134438947	-0.50992779	0.120809774	0.116228304	-0.23745017	1.428925892	0.640020599	0.892010489	-0.725622505	0.581880908	4.955400949	-0.319560598	-0.040160617	-0.135834905	-0.517655547	0.047967857	0.964236239	-0.505030664	-0.203259808	-0.251697566	-0.102848671
H11	0.318383528	0.96331374	0.583984033	-0.433269104	0.183443641	0.114358823	1.553686494	0.85034091	2.104321435	1.460785316	-0.513878501	-0.264436467	0.009466882	1.324872552	0.229111655	-0.839904431	0.199740229	-0.969483421	-0.389283516	0.001623165	0.471220631	-1.501460765	-1.454147263	0.029970867	-0.836474208	0.950531254	0.827907901	-0.709928231	0.52973749	-0.186012313	-0.279027523	-0.482541508	0.613938025	0.910947533	0.695810463	-0.277728766	-0.67093083	-0.278925847	-2.509268984	-0.222152208	-0.16017051	-0.092557547	-0.583899815	-0.319810303	1.613861755	0.085664973	-0.875403647	-1.216045293	0.128793993
TN-48910	-0.006518318	0.067371708	-0.180851997	-1.287001707	-0.588986748	0.203059069	1.135289692	0.028942568	1.122566277	1.109614372	0.438690238	0.087118926	0.155514209	-0.468162706	0.002016813	0.302037834	-0.380583594	0.062640612	-0.297027487	0.753040852	-1.248804774	0.165772789	0.223955284	0.231040232	0.065337095	-0.50189206	0.15625299	0.706610718	0.251645425	-0.81978278	-0.001487134	-0.144386302	-0.892890351	1.818050546	-1.166982072	-0.024939555	0.303888766	-0.352930677	-1.488914128	-0.332967981	-0.396696061	-0.530558376	0.525055809	-0.990359803	-0.31696494	-1.620193535	0.244944972	0.51091531	-0.039589186
TN-4608	0.707425565	0.823050977	0.598098356	0.060700589	0.86575443	0.040108404	0.339924161	0.724318557	-0.666826103	-0.544195289	-0.285870503	-0.71620856	0.492181075	-1.434375739	-0.446704372	-0.575476635	-0.545644756	-1.001968825	-0.727130435	-1.245704374	1.881353815	-1.220838437	-0.713924963	-0.438635985	-0.376388275	1.618433075	-0.185183853	-0.413054887	-1.719594748	0.302076376	0.070317746	0.184976177	0.05836143	-0.051601446	0.664853248	-0.726579011	-0.092967709	-0.075825925	-3.240091879	-1.093206515	-0.18580756	0.670890546	-0.175272616	0.265430148	1.006195924	0.549241331	-0.681147101	-0.965587674	-0.334743287
TN-30023	0.763140474	-0.05583006	0.031742517	0.864724423	1.223998018	-0.217622147	0.499567313	0.1127003	-0.317858832	-1.037542548	0.142970317	-0.766440503	1.764449213	1.037447801	-0.243537784	-0.023970883	-1.465823985	-0.566197287	-0.248124225	-0.268178936	3.032952171	-0.608529265	-0.013936093	-0.404171176	0.220318957	0.203125697	-0.595739519	0.614040532	-1.061488038	0.752968376	-0.421373646	0.201440083	0.363420944	-0.614812867	0.254329738	-0.308738119	-0.279804074	0.066074613	-2.247818633	-0.309817565	0.228197695	0.272803522	-0.022456755	0.310359535	0.002230431	1.056867107	-0.308862676	-0.725880256	-0.558090189
H24	0.220058852	-0.511432478	-0.161559919	-2.100448339	-0.745158328	0.976292527	1.665055218	0.324721015	0.663240939	0.687173747	-0.213274378	1.169610007	0.959706029	-0.715683743	0.208766019	0.303252658	0.640116267	-0.718037142	-3.757032845	8.378366096	-1.309254287	-0.263186323	0.154077607	0.535767308	-0.861144802	0.996071459	0.248309181	0.64165779	0.120878373	-1.116207548	0.370942616	0.095210591	2.587285224	0.309961134	-1.819997801	-0.690738577	0.756779046	0.126765462	-1.89628374	1.313480159	-0.764142914	-0.274906327	-0.550754975	-0.334365581	-0.241950505	-0.678670889	0.597185949	0.928342683	0.164942189
TN-32223	1.386776336	0.842707842	0.814104157	0.784257578	1.322470949	0.330447424	0.396459197	0.614823852	-0.173730934	-1.406629099	-0.201204707	-0.422000796	0.205526812	1.157996623	0.027445502	-0.782689199	-0.629665766	-0.815199602	-0.166954255	-0.737637987	1.469590537	-1.245573982	-0.771220326	-0.671079928	-0.156753021	-0.024533837	-0.228426272	0.083069925	0.667313531	0.735550779	-0.448686426	0.591496294	1.486927057	0.023571961	-0.052018787	3.03252416	2.136304584	1.965634432	-2.44861895	-0.89762898	0.27234714	0.390311022	0.388182632	0.254822673	0.636401674	0.076783674	-1.089143886	-0.412348546	-0.384377725
H28	-0.007505342	-0.713064657	-0.004129543	0.453453464	-0.200835305	-1.07913067	-1.057965223	-0.709652297	0.456594471	-0.147794593	0.783120978	0.941422571	0.491418434	-0.788887759	0.320498864	-1.035096122	-0.685227276	1.015176711	0.161482236	0.502273664	0.412371029	0.00512565	1.760083891	-0.380722951	-0.840778273	0.463948428	0.27117522	1.926874772	0.575105814	-1.040639025	-0.085373603	1.062539212	1.11242858	0.090772828	-0.763785908	0.858656606	1.256155778	1.05462267	-0.59032438	1.847937953	-0.372791356	-1.35904195	0.154215141	-0.839883231	-0.300649752	0.278765499	0.471942725	0.86750999	-0.146804712
TN-31902	0.412676951	-0.020213311	0.265547125	0.185024787	0.65138469	-1.045927103	-0.068489127	0.372679628	-0.232064293	-1.083612065	-0.068948323	-0.215844802	0.06956921	1.184324275	-0.480570428	-0.644315365	0.066953012	-0.196158068	0.031477661	-0.450691236	0.694769373	-0.700853116	-0.250309714	-0.61846048	-0.210925872	-0.19398482	-0.614296612	0.508330261	0.294494501	0.191874588	-0.548604785	0.012019145	0.343680048	0.01291428	0.497409959	-0.314977826	-0.468136861	-0.752132639	-1.725103312	-0.350534668	0.555572436	0.344146104	-0.378954897	-0.302541008	1.183631407	0.395196451	-0.391379641	-0.40785622	0.033450445
H14	0.37036813	-0.530919619	-0.447978736	-0.027017328	-0.552189071	-0.320488839	0.614919638	1.254405191	0.844202758	0.216329226	0.126263224	-0.021276352	0.305100949	0.167357917	-0.338247988	-1.397841904	-0.600784611	0.661428055	0.40985228	0.552703652	1.691465702	-0.759031785	-0.322871367	0.294993541	-0.177681014	-0.772743684	0.115455232	0.293313268	0.165424437	0.171237786	-0.338112489	-0.411522409	0.459419275	1.159792575	0.260991615	0.018795759	-0.572070292	-0.437896854	-1.894342022	0.858275735	-0.164290838	-0.381814417	0.15295308	-0.370685784	0.382100808	-0.237996813	0.181476764	0.28190235	0.219753362
SA-45084	1.079557118	-2.120233241	-1.656132243	0.813391499	-0.399215861	0.624236721	0.384419058	0.635814126	-1.232005526	-1.350726859	-0.360462436	-0.379356621	1.515482274	0.716225502	-0.368393955	-0.116098208	-0.081700928	-0.284645973	-0.471584944	-2.510713117	3.95031546	-0.767300328	0.187731386	0.011512948	0.913117899	-0.997946041	-1.155999807	1.713934246	2.389864994	1.772681614	0.524150826	-0.502924123	-0.506967743	-0.328532635	0.66189759	-0.06781356	-0.564986653	-0.789975368	-2.026028243	-0.211232011	0.666099941	0.52230247	-0.037643455	0.607124723	-0.578435645	0.524710617	-0.351231491	-0.643206842	0.119547854
TN-32260	0.602523617	0.008417981	0.313819568	0.222488548	0.048605336	0.867244511	0.988854136	0.335412282	-0.378170822	-1.236476565	-0.257088882	-0.896732236	0.389732538	0.900703128	0.292692298	-0.59199346	1.677410992	-0.285785544	1.53576166	-0.994053105	2.723533501	0.086800683	-0.256871771	-0.343394904	-0.123859169	1.577459119	-0.259984041	-1.093425061	-1.446773115	0.50125737	-0.21094706	-0.133114571	0.590856845	1.016164864	1.052067529	-0.116132457	-0.792575189	-0.791196671	5.110448783	0.962111225	-0.098401074	-0.046432436	-0.125009396	0.181867692	0.748856815	2.4811477	-0.162383088	-0.185385181	-0.215225948
H20	0.210623838	-0.403354694	-0.09098202	-0.760853568	-0.541392557	-0.670054772	0.03323688	-0.683589904	0.554971729	0.280436438	0.796535664	0.341376	1.210019614	-0.935220222	-0.097500069	-0.844882175	-0.964399807	0.870668336	-0.554822926	4.705084738	0.200627862	-0.189969798	1.500593757	0.207647083	1.200318515	-0.082070646	0.079309153	1.787403112	-0.164463262	-0.618709466	-0.01933029	0.538392408	2.355903442	0.712159211	-0.661834159	0.300970601	1.093510715	0.799949825	-0.505581427	1.85722516	-0.586974868	-0.973521797	-0.099942623	-0.327623607	-0.291121251	-0.223459331	0.624412187	0.733921826	0.46427859
H27	3.595134344	3.947329503	3.642177367	1.912298131	4.915167296	0.35937697	1.000982398	1.359628553	0.420388553	1.034755222	0.115085414	0.356798922	0.4757443	0.196002157	0.029704663	-1.475768513	-1.601813706	-0.99099809	-0.37655999	-1.611962541	2.109459796	-0.870995143	-0.572604365	-0.094799398	0.470353386	0.858179708	-0.091485353	-0.144543609	-1.031282954	0.96309126	-0.108817877	0.473107429	-0.227940217	-1.248318344	1.470265422	1.073416784	-0.579856652	1.161089638	0.331523039	-0.013087188	0.389327668	-0.181634289	-0.586494497	0.497401907	1.277574366	-1.033803753	-0.593176529	-0.234698191	-0.116754449
TN-34332	1.20154784	-0.145255954	-0.119396117	-0.164304141	1.307296148	1.594665797	2.026861688	2.01342652	-0.451160146	-0.412274057	0.008457862	-0.464392387	1.181465826	0.115225835	0.739338444	-0.235279045	-0.895505505	-0.997153801	-0.045708967	-0.345925399	0.018376588	-0.402784096	-1.30640374	-0.100962289	-0.174825524	1.626321258	-0.033450342	-1.132240908	-1.452853185	1.288096949	-0.095205503	-0.846388788	1.177889155	0.195237383	0.698175774	-1.166273153	-0.237961856	-0.138527317	-2.134036731	0.379441918	0.176008502	0.726629313	-0.24745148	0.156801421	1.002016224	-1.070768024	0.052827477	-0.428680254	-0.043907408
H15	0.615647631	0.067650133	-0.136426912	-0.081913595	0.712956048	1.861309754	3.072035853	1.81765353	-0.365477272	-0.710123028	-0.737227469	0.588923321	0.848712181	1.424852311	0.034819181	-0.740037907	0.048498508	-0.643389361	0.381758386	-0.105974997	1.05033785	-0.029771164	-0.520863307	0.0196502	0.004032037	0.875249704	-0.180654564	-0.405797688	-0.758789647	0.413330508	-0.600858366	0.420598162	0.527296297	1.403143463	0.936967056	1.342489525	-0.31484067	0.475699154	-2.511073606	0.083607028	0.274142782	0.127636865	0.00702403	0.590889704	0.18179777	0.432485608	-0.463062239	-0.448114193	0.295741382
TN-34740	-0.061309406	-0.077719163	0.369394619	-0.381818287	-0.120415261	-1.329995076	-0.695516154	-0.05012369	-1.383796323	-1.561950663	-0.085742489	-0.652324513	0.479334868	1.047181315	0.286029235	0.578535462	-0.715405865	0.038899008	0.200781384	-0.566580823	-0.6347972	-0.937087961	-0.505673832	-0.477451037	-0.359910011	2.133630142	-0.049532193	1.332865789	-1.217806556	1.342527466	-0.095202381	-0.006219286	0.804859528	-0.737300232	0.036948647	-0.486170998	0.114155717	0.299100667	-2.710699958	-1.027270859	0.61173446	0.227237025	0.102965348	-0.488065777	0.962555229	-0.296417747	-0.345653898	-0.661365321	-0.15929645
H18	0.316277495	0.406581631	0.766598418	0.650254816	0.83131968	1.163056646	1.753787289	0.478036122	-0.085169639	-0.052755108	0.34252388	0.429375149	0.699819536	1.013412057	-0.400268535	-1.30051448	-1.41517416	-0.572974846	-0.793415959	1.844213755	3.056873543	-0.827363213	-0.043008053	-0.031329103	0.382081369	-0.303685676	-0.272174518	-0.21544016	-0.984170317	0.297124324	-0.566264437	0.227211371	-0.750982092	3.436084391	0.51112444	0.192857752	-0.566534764	0.359263626	-1.54308195	-0.34812953	-0.065138497	-0.074612043	0.907938341	0.177412317	1.322800688	-0.553253826	-0.439674094	0.062537407	0.01636898
SA-44820	0.055774419	-0.068301643	-0.193980497	-0.221250568	-0.183183208	-0.003104366	1.185411983	-0.749685328	0.314743189	0.196842181	0.62255765	1.142819431	0.086808455	-0.581968665	-0.60661752	-0.506835201	0.213222394	-0.00156344	2.70843184	2.383084732	-2.371291767	-0.234278817	0.323348021	0.134001299	2.313955159	0.060470812	0.102843697	-0.16041528	-0.911186471	1.136768454	-0.307957017	-0.122374361	1.143997639	1.295629064	-0.473953324	0.735648403	0.091795622	-0.50368487	0.553770212	-0.737781621	-0.245106752	0.186012222	0.287165498	-0.452584333	0.965034816	0.251784454	1.416789985	0.239538122	1.573314118
SA-36447	1.643682798	0.416910347	0.278051607	0.429703071	1.744127299	4.838200878	5.469561449	1.50202814	-0.491805741	-0.512480118	-0.264714466	0.168988176	1.022105283	0.866889701	-0.124413932	-0.309085981	1.035058132	-1.239887888	0.307227457	-0.359783939	1.499275453	1.044453675	-0.55831356	-0.711459361	0.444383143	-0.521431711	-0.970394433	-0.30972338	-1.613616947	0.4595886	-0.616816349	0.540650441	-0.009069265	0.083286706	0.137713312	1.175054868	-0.695132065	0.442567279	-1.033997694	-0.67761014	0.152927412	0.198630799	0.072874515	0.525776235	0.52761276	-0.319171304	-0.372848341	-1.009503747	-0.006797345
H16	2.255549159	2.691924973	2.378226192	0.847618298	2.02066996	-2.249294666	0.196531307	0.686943689	0.99986395	0.567127073	0.25617862	0.258728077	-0.533700197	1.189508972	0.897686802	-1.716436746	-0.63700364	1.395607857	-0.605468859	1.756002145	-1.035816007	0.393705976	-0.488830276	1.029660256	-0.335407495	-0.682452312	0.799338058	1.343213346	0.365845872	-0.140434595	-0.369057144	-0.280574186	-0.483059555	0.711213001	-0.696430624	-2.000959375	0.076391979	0.052316148	1.110841657	-1.286419746	-0.117406623	0.765929748	-0.52206725	-0.25069968	0.920947909	-0.763709938	0.458457005	0.034998175	0.503569047
SA-36801	-0.07746239	-0.005632374	0.034767804	0.064523439	-0.434558583	0.564210767	1.196105244	1.798726334	-0.248117226	-0.335218836	-0.266969723	-0.368347786	0.206892275	0.999213327	1.071735892	0.497372573	2.772152634	0.868722364	-0.451106506	0.339135246	1.69042658	0.656300566	-0.438317525	-0.217276834	-0.256749333	-0.452329022	-0.088586799	-0.080114289	-1.128176574	0.257172398	-0.463053134	-0.359917183	-0.730275118	-0.096101447	1.592229852	-0.692592851	-0.363829203	0.465468654	5.089952357	0.517087552	-0.003636799	0.457167773	-0.173400404	0.153627702	0.913094431	2.709167654	-0.518632013	-0.393345416	0.153218521
H17	1.574154195	1.178854236	0.787933801	-0.350986902	0.99568251	2.117906253	2.948399138	0.951290103	0.31951663	0.879596695	0.005314123	-0.018444714	0.408022825	1.719931311	0.648555499	-1.088617653	-0.899752675	-2.280641564	0.533060954	-0.308235183	4.266247385	-1.677019575	-0.976676444	-0.419830744	0.848023379	1.015122072	-0.255295918	-0.993636749	-0.662570315	0.661411455	-0.434753843	0.314680699	1.401149693	-1.366306694	0.584966387	1.701530672	-0.998977641	0.791513741	-2.351634904	-0.625831247	0.349420781	0.915542014	0.07701034	0.268024791	1.426058309	-0.008615403	-0.790478668	-0.402552866	0.036335776
SA-42501	0.223875553	0.253784879	0.152377318	-0.475772708	0.56622679	0.242864964	1.057663589	0.687104785	0.99470653	0.512183722	-0.087911164	0.009949438	1.155166131	1.265590778	0.892440203	0.480001676	1.873373333	-0.904188148	0.258815202	0.110869406	-0.571143509	-0.627623475	-0.312481588	-0.160689665	0.033866749	-0.761236027	0.398967614	-0.736569408	-0.669033012	-0.191055262	-0.407147882	-0.051401045	-0.915298477	0.971826263	0.810605669	-1.000896862	-0.656558825	-0.036097314	4.562781757	0.28984295	-0.081374559	0.023656832	-0.511996961	0.171837658	0.830011496	1.659935438	-0.395258172	-0.328811343	-0.169925232
SA-43914	-0.305882644	-0.075301276	0.191508744	0.093562854	-0.541560465	-0.914539212	-0.455012429	0.421455841	0.000526969	0.352995234	0.435374911	-0.251494098	0.090105676	-1.006983993	-0.010257043	0.405008288	-0.250765315	0.106597639	0.212612195	1.450595867	-1.623189827	-0.118356787	0.149591986	0.071025838	0.07768923	0.513877767	0.387737014	-0.485276166	-0.090506484	-0.03684485	0.060515308	-0.339084115	-0.040409937	2.407479117	-1.087299392	-0.292309776	-0.216652367	-0.444733325	-0.268143506	-0.801939029	-0.209213887	0.304218569	0.250793334	-0.651636799	0.34747411	-1.029687672	0.327633372	0.350738684	-0.153825507
TN-39989	0.227296485	0.597544167	0.371390867	0.015130235	-0.322805822	-0.019693635	0.676973833	0.771118913	1.805066755	1.406720808	0.664612871	0.083919833	0.642449146	0.741893237	0.292577584	-0.401845397	-0.401107441	0.295292604	-0.318918466	2.124400407	0.168396328	-0.334414304	-1.047024334	-0.029004227	0.19299666	0.02992615	0.69150655	1.877378741	-0.926447223	-0.237792316	0.124606808	-0.355695017	-0.358133589	1.60042515	-0.774402884	-0.180329434	0.266231244	-0.641641601	-0.999245812	-0.219599598	-0.202042383	0.789760549	-0.000142672	-0.533741725	0.735678339	0.0291038	-0.773850412	0.01703018	0.209387782
SA-37664	-0.012651737	0.295960493	-0.201215929	-0.434232866	-0.95580312	-1.45627817	1.194452284	0.477432632	-0.000526969	-0.0010782	-2.686469088	0.426375907	1.038011509	-0.229634143	0.252977366	0.943075577	0.755958964	-0.287011551	0.952966775	1.672414098	-0.531726601	-0.001223447	-0.620722787	0.65101543	-2.184869775	0.003434208	0.561956793	-0.84539427	-0.591605929	-0.512312042	0.37955951	-0.965899402	-2.528218193	2.098881946	-0.171736807	-0.701836603	-0.128501352	0.260324573	-0.412984419	-0.957986064	0.02111965	-0.026234137	-0.101623201	0.158040963	0.278764876	0.079040359	0.410166464	0.270282309	0.181283866
H19	0.02998528	-0.564649523	0.158085009	0.065022151	-0.341955291	-0.784760334	-0.262893798	-1.429418766	0.506909161	-0.541081532	1.175395024	0.652053675	0.995204543	-1.610792102	-0.009502843	-0.852137255	-0.713650409	1.850496919	-0.6012405	3.974897254	-0.770642037	0.274245681	1.962320168	-0.087755486	-0.674632192	-0.401091299	0.425231566	2.516301573	0.024661089	-0.917035165	-0.272273748	0.929867162	0.17610457	2.966406572	0.212550285	0.711533616	1.533163738	1.375943959	-0.231272688	2.205165636	-0.407928223	-1.708397727	0.617254955	-0.683788247	-0.304529849	-0.218235171	0.593617076	1.093879179	0.104100219
H21	0.000346376	0.92842263	0.693810634	-0.19788119	0.305076432	-0.407130343	1.394927418	-0.166420725	-0.042220197	-0.078580441	-2.28398974	0.515956194	0.762576989	-0.468192211	0.913749084	0.634780871	-1.256084364	0.218148735	-3.425504633	4.664122098	-1.349230984	0.198299141	-0.615708141	0.661357835	-0.488319244	0.151483714	0.35113074	0.342685881	1.368333125	-0.440293659	-0.546135341	0.026936249	1.324265568	-0.000328762	0.067847344	-0.210159118	0.865261812	0.799018005	2.145300672	0.200929298	-0.12268708	-0.903454012	-0.254009554	0.683163755	0.342055262	-2.25757277	-0.116960153	0.234297001	-0.197159479
TN-38315	-0.468920159	0.455068337	0.510182317	0.402900179	0.430734864	0.165950237	1.959326229	-1.466277382	-0.333809283	-0.881212916	0.325790593	-0.533629736	-0.012275664	-1.410649158	0.454291364	1.064859251	0.639488639	-0.221089879	-1.562500665	3.438424735	-0.84978004	0.875782698	0.350780579	-0.562655086	0.594566226	0.608299146	0.082212835	1.443298589	-0.94563227	-0.86213822	-0.116770688	0.195974555	-1.359805776	1.937562138	-1.563356872	0.27863891	-0.36197168	0.405493688	-0.82274018	-0.046600394	-0.914750711	0.070048362	0.151775074	-1.142882762	-0.941245878	-1.071364437	0.652699907	-0.076087089	-0.489297232
TN-38106	-0.400618387	0.322848113	0.551580072	0.39875522	0.306431034	-0.675307287	-0.134944374	0.673364798	0.449850469	0.331154804	-1.33323909	-0.299354023	0.216267983	0.558684699	0.239259234	-0.326112188	0.55018767	0.088590347	-0.570281575	-0.026434542	-0.004657464	-0.982324057	-0.464152744	-0.711506678	-0.515185989	-0.217196167	0.046824665	0.262704243	-0.083074977	-0.250712701	-0.564586731	0.439775189	-0.234217488	2.985877782	-0.507618064	-0.731734102	-0.697164898	-0.15094145	-2.159901876	-0.478146664	-0.407782819	-0.021772243	-0.001103913	-0.406464874	0.542480048	0.088381344	-0.986044441	0.074892526	-0.28660701
TN-38627	0.501454827	-0.35510081	-0.078434814	0.385521587	0.581326278	-0.319077349	0.753134576	0.364421384	1.854019691	2.045131931	-0.474016896	-0.301287919	1.301367615	1.514370335	-0.408505133	-0.593863208	-1.242018459	-1.007525003	0.349909148	0.289555168	2.166692623	-0.925490781	-0.732243623	-0.583801755	-0.23683476	-0.690907829	-0.8714996	0.724769005	-1.593456583	0.178909388	-0.329471903	0.00015635	0.326138698	-0.867442112	1.111824374	-0.739779268	-0.652376623	-0.589314345	-2.119462989	-0.160644303	0.104093401	0.077086987	-0.192821739	0.436237021	1.813951632	1.244824446	-0.543314449	-0.989424346	-0.289195031
H23	0.703614221	0.264573944	0.486823955	0.684480682	0.323044525	-0.558573863	0.118329206	0.784961743	0.901454501	0.411041345	-2.445379414	0.427918244	1.098646131	1.142526321	-0.05503906	0.422281231	-2.067468155	0.025027049	0.511506001	4.28852192	0.619670658	-1.097430584	-0.938577702	0.256834407	-0.906257148	0.920673763	-0.156566071	0.989550449	-0.521644325	0.433977679	0.462014758	-0.04736433	3.878548772	1.085526903	0.879256275	0.351351758	-0.066016492	0.002042823	-2.504828529	1.064801991	-0.098895481	0.043589445	-0.410793771	0.393924817	0.589764374	0.584256227	-0.508496937	0.050198186	0.189323451
TN-41919	0.171129596	0.010917511	-0.244304098	0.022324253	-1.041251236	-0.545968241	0.443837069	-0.325954987	1.031258708	0.098322076	0.992114106	0.386942187	0.616742192	-0.420701398	0.28126226	0.011021494	-0.099675408	0.482231977	-0.354417333	2.123518413	-1.817661622	1.054765914	0.372979454	0.407928329	0.535997829	-0.71886036	0.47268902	1.006820125	0.237437875	-0.888492537	0.191863067	0.052888188	-0.62796723	2.710876988	-0.435396439	0.584001607	-0.171309748	-0.189481364	-0.43354956	0.422748581	-0.500567597	-0.01485993	0.57200981	-1.006374216	-0.376225712	-0.603053252	0.723420317	0.697045707	0.294742598
H26	-0.277495292	-0.038416715	-0.571163157	-1.110149941	-1.242970419	-1.407582112	0.241722501	1.595793636	0.18788577	0.636264999	-0.417568984	0.078032254	0.806543602	1.667964368	0.160866397	-1.057608991	-0.015351535	-0.357275	-0.80586912	-1.451035858	1.806616546	-0.510184132	-0.473049083	0.278760934	-1.720512361	0.815729844	0.316261586	-0.73646913	-0.83188684	0.649890883	-0.408161202	-0.337429416	-0.755677388	0.148795292	0.636358069	-0.31396825	-0.546827032	-1.302339973	2.060164201	0.347707851	0.978273219	-0.23876098	-0.177951949	0.12199927	1.391988928	0.600709348	-0.483345465	-0.210169547	0.300254498
SA-44033	0.516814876	0.279192583	-0.030666897	-0.578619675	-0.871874083	-0.911055519	-0.408563048	-0.214172027	-0.345555002	-0.710068252	-0.224639015	0.095827085	0.961485074	-0.062032158	0.481026572	-0.081980465	1.230869013	0.338269746	-0.171402896	0.776344377	-1.858689679	-1.036115637	-0.14113071	0.263979735	-1.747312178	-0.574744045	0.392804088	1.036311056	-0.343900165	0.308383884	-0.692401978	-0.54486043	-0.551367346	2.375690493	0.466911136	-0.515570308	-0.270226598	-0.238233895	-0.36832951	0.079311943	0.292522403	0.152490675	0.028826759	0.08806642	0.423412985	-0.478420388	-0.428627498	0.113350217	0.155925319
SA-41935	2.575469445	1.358743191	1.32470585	0.485029114	2.557593957	-0.190437324	0.788673153	1.215525707	-0.110514619	-0.149113043	-0.472203566	-0.001654848	1.508574874	2.207925701	-0.123398053	-0.632839844	-0.219774141	-0.555187392	0.992149636	-0.44602272	5.093000612	-1.363805954	0.046504012	-0.010196924	0.706798281	1.378645295	-0.257229336	2.90513831	-1.147092601	0.796308211	0.262980937	0.230682912	-0.496983436	-0.847132076	1.880715976	-0.608610408	-0.574920858	-0.2258827	-1.889079612	-1.210105889	0.273526601	-0.01353615	-0.103779753	0.0600461	2.245334527	-0.279482487	-0.271976543	-0.802809585	0.068010802
SA-42117	0.027256725	-0.622710629	-0.380865782	-2.09528733	-0.655537283	-0.611034073	0.422502062	0.024079913	0.303636504	1.307233098	0.244993286	0.634850893	0.610913365	-0.756205139	-0.205231189	0.854966014	-0.026474182	-0.096867974	-0.866122338	1.750195758	-1.480606413	-0.178274604	-0.547876526	0.066331029	0.23256126	0.024100419	0.162631212	0.267075967	0.440661603	-0.482917626	-0.032501972	0.010645971	0.340603636	1.436536921	-1.63341975	-0.35609194	0.157295939	-0.371862871	-1.930120302	0.964173512	-0.415888373	0.26802555	0.27583245	-1.143641262	-0.227366003	-1.177719998	0.21010053	0.658850373	-0.160065313
H22	-0.493849573	-0.340323143	-0.084603447	-0.339094284	-0.438407427	-0.635119441	0.361831814	-0.666991169	0.362362131	-0.538094859	0.660398526	0.199092102	0.98588829	-1.354055832	-0.173752087	-0.078662759	-0.59598043	1.529178654	-2.886598923	7.397585989	-1.152368072	0.579633202	1.628926308	0.274281511	-0.435905497	0.048384518	0.37427684	1.07591902	0.075282126	-1.247975045	-0.104765338	0.411747905	0.133021367	0.518988619	-1.111026483	0.61582229	0.818058978	0.904439609	-0.863406107	1.939969308	-0.364822145	-1.21521871	0.039830036	-1.17569899	-0.358558369	-1.559346352	0.69990371	0.750881305	0.061852211
TN-42772	1.068688574	-0.28998351	-0.597116353	-0.132428031	-0.001574705	0.295823002	0.333351862	1.289673801	-0.292550659	-0.250675611	0.224594905	0.021651445	0.939793832	2.077672628	-0.40202112	-0.502416949	-0.713009164	-1.397368689	-0.514760947	-3.355445854	3.865438828	-1.443303157	-0.546473551	-0.327504636	0.311690836	1.789321566	-0.73604049	4.016332681	0.95256774	0.919248833	0.802032182	-0.199217906	-0.226017053	-0.955665078	1.08407394	-0.790533349	-0.552070052	-0.573728349	-3.064871503	-0.911815818	-0.182512731	0.530735078	-0.471827628	0.307931279	0.641325406	-0.805404405	-0.341773376	-0.466435356	-0.141373115
TN-40687	0.239962323	0.694825438	0.467086183	-0.985164011	-0.519667506	-0.403321689	0.631676444	0.700607654	0.072278834	0.108784538	-0.132796898	-0.790765023	1.302074287	0.291971126	0.203453683	0.527237716	0.687436756	-2.147950254	-3.313090067	2.422249727	-0.126949534	-0.801803587	-0.752409166	-0.235039734	0.34532828	1.257808213	0.180381981	1.941837673	-1.710944571	-0.765171355	0.330472608	-0.403345598	0.101968159	0.098326547	-1.245818165	-0.639757845	-0.196074404	0.001290441	-2.13838255	-0.864034117	-0.004080998	1.075211781	-0.218683166	0.065804822	0.291185312	0.11201228	-0.089990166	-0.361153694	-0.200016173
SA-44240	0.080788442	0.923834388	0.806826717	-0.137469493	-0.379511013	0.289605205	0.870659681	0.830765576	-0.054321613	0.016191135	-0.441617453	-0.054134678	0.306392058	1.317797138	-0.091810811	-0.695714892	0.35569571	-0.047968351	-0.033127358	1.651972031	0.373956849	-0.833821752	-0.367861358	0.280585342	-0.534737328	0.454441452	0.407306684	0.880012808	0.993153321	-0.02387481	-0.128238325	-0.37196659	0.122718554	0.828867749	0.70182883	-0.445221281	-0.455363652	-0.381569708	-1.350815168	-0.793287522	0.111360987	0.429793457	-0.200477482	-0.155451787	0.743760165	-0.799844858	-0.218984257	-0.304749494	-0.13203766
TN-41436	0.732316995	0.490720667	0.436488521	0.413358693	-0.457972083	-1.19824914	-1.274286047	-0.585126557	-0.649693899	-1.737029513	-0.280843724	0.023496636	-0.557435555	1.704297651	0.448032126	-0.084693038	0.43725404	0.010346818	0.500886905	-0.362135416	-0.62056668	-1.283429782	-0.98073824	-0.332411965	-0.455330181	2.31483114	0.337260002	0.419719234	-0.984428916	1.213483326	-0.106386054	0.442403984	1.459723484	1.145234348	0.040967511	-1.121744174	-1.031232221	-1.280555312	-3.145177218	-0.248072961	-0.850713381	1.094588744	-0.608128746	-0.736257096	0.088825382	1.572027354	-0.325297779	0.141585086	0.057224357
SA-42047	1.521069473	1.719382034	1.210885568	0.085447481	1.868116626	-0.923098837	0.382558162	0.134357541	0.007757781	0.257204342	-0.371873114	0.336140487	0.06380316	0.788376056	-0.20042731	-0.611155958	0.346034868	0.408638894	0.359499209	0.440240246	-0.578597453	0.433153171	-0.601724709	0.421030393	-0.332121658	-2.076198694	-0.792443985	-0.269333024	-0.627473824	-0.413086878	-0.301028693	-0.36051099	0.38961201	2.038617293	-0.012400426	-1.642912495	-0.243602071	0.34039797	1.105405269	-0.689103581	-0.424845957	0.40888751	-0.276525253	0.134986805	1.156012926	0.292574421	-0.194150562	-0.236280711	-0.08860072
TN-42181	0.257353711	0.170046598	0.339156453	0.380574291	0.611065934	-0.338088614	0.058740131	1.072409241	-0.022715496	1.56314032	-0.001550985	-0.501319306	-0.656426692	0.880370071	-0.264041538	-0.01469541	-1.099119594	-0.363177823	-0.082211467	-1.326730907	2.755197453	-1.084918408	-0.097289479	-0.259624406	0.240809736	0.769478217	-0.079494846	1.930474799	-1.152998931	-0.171845602	0.435895561	0.450375006	-0.614233553	-0.981341063	1.024170389	-0.351292852	0.225521792	-0.308750134	-2.428785041	-0.823912549	-0.208981892	-0.508904693	0.290281409	0.030830283	1.466841309	-0.71096829	-0.058051405	-0.375531256	-0.414159912
SA-44130	-0.458829675	-0.473735072	-0.812873564	-0.910345798	0.038037997	1.897598768	2.415991027	0.813204049	-0.268633952	0.241421496	-0.166670322	-0.172617371	0.859795914	0.947066334	0.80469565	-0.000655133	1.241266752	-0.518615146	0.290786313	0.788721583	-1.946225497	-0.526481489	-0.194421181	-0.146657528	0.526230202	-0.863535852	-0.161992955	0.109118957	-1.23067472	-0.22704092	-0.185517811	-0.238964325	-1.116704455	0.31622267	-0.035285559	-0.397885827	-0.376366553	-0.593876475	4.202183062	0.031296358	0.126961405	0.468314232	-0.009440195	0.273686526	-0.036259443	1.118708328	-0.193118991	-0.308865735	-0.158092632
SA-45162	0.181221217	-2.638055734	-1.209561873	0.399875011	-0.636113992	-0.90883891	-0.638344771	-0.968118617	1.881383068	-0.964116138	0.951034194	-0.145782177	-0.060495172	-1.052255093	-0.23635681	0.697030867	-0.706712589	1.259961423	0.406867173	-2.70325932	1.203023851	0.345018485	1.239450033	0.195662583	0.440350082	-0.501855724	0.343931745	-0.073071699	0.732382526	-0.002224319	0.347941806	-0.046939689	-1.293708393	0.217242425	-0.430019981	2.62618442	0.388728552	1.146748196	-1.563589179	0.66085605	-0.160854586	-1.250558609	1.014645782	-0.693979521	0.159677359	-0.395963512	0.801563378	0.925382407	1.938833316
TN-42723	1.36195546	0.055355612	-0.162857545	0.669134982	0.281505693	0.251561261	0.41947338	0.011181173	1.306699421	1.638622422	0.288642919	-0.399943025	0.909358855	0.966323402	-0.212379484	-0.707050075	-0.060205103	-0.77008087	0.844306142	0.099815215	2.556442488	-0.254568113	-0.263396756	-0.439470009	0.806269807	0.280199715	-0.283191503	1.049370541	-0.374889362	0.362424131	0.015412606	0.200400763	0.593788859	1.392081992	-0.094622241	-0.03092225	-0.226026703	-0.915562911	-0.964983812	-0.831889792	-0.170615318	0.2383892	0.194650168	0.499770898	0.401050087	1.098807073	-0.201268275	-0.333074389	0.184152406
SA-44166	-0.220502785	0.348483473	0.209390162	0.222376117	-0.105024119	-0.494298237	0.003962327	0.313961349	0.400927287	-0.299490588	-0.018372589	0.079529639	-0.280585736	-0.360983908	0.054871452	0.174612669	-0.38889802	0.584051892	0.479586072	1.566158364	-1.989978049	0.296932305	-1.151745854	0.538594775	-0.219522463	0.687119309	0.703932813	0.10600317	-0.884683415	-0.361401161	-0.007018695	-0.49796442	1.392217553	2.033737429	-0.792332739	-0.769175962	0.132229183	0.299489147	0.646137246	-0.540021936	-0.310430322	0.237626484	0.225929295	-0.393150191	0.806025473	-0.529662538	0.014068304	0.586418667	0.051338388
SA-42044	-0.547263227	-0.9152285	-0.715190388	-0.069734064	0.083153061	0.824509754	0.750217473	0.727871919	0.234905845	-1.269930792	-0.390119249	-0.558700665	-0.355151736	1.647025283	0.576138888	-0.493355946	2.027435101	0.027397895	0.672568149	-0.423567164	-0.504012716	-0.47778775	-0.511941692	-0.570021265	-0.416871345	-0.828405	-0.191022427	-0.869172797	-1.84286205	-0.025488598	-0.355263445	0.026578529	0.410631649	1.870800326	0.905432751	-0.725359452	-0.785047919	-0.66631945	1.940164624	-0.345095184	-0.025130324	0.546997068	-0.242783265	0.160241448	1.17211446	0.970404992	-0.938685196	-0.5760029	-0.170574589
SA-43711	-0.060191747	0.063095763	-0.050695664	-0.06350812	-0.802318164	1.375676337	2.002356011	-0.948630155	0.10968328	0.059969877	0.603395206	-0.491569855	0.28960176	-1.33496321	0.013203969	1.013526617	0.262198538	0.679582873	-0.349718107	2.3279914	-1.108647529	0.468008046	0.814738714	-0.002764849	0.371722292	-0.561301175	0.442089199	-0.568039513	-0.150947104	-2.0123859	0.16987323	-0.348223662	-0.500653817	2.40473754	-0.920916499	0.345456995	0.253617264	-0.017270241	-1.442092439	0.07123957	-0.547400893	-0.499032759	0.540015866	-1.153527766	-0.12807912	-0.456063048	0.55818287	0.678184293	-0.03103069
SA-44683	0.583172289	0.407346785	0.050853335	-0.849332546	-0.172419983	-0.721583529	-0.003016629	1.109038869	-0.404365848	0.027480212	-0.556419629	0.374545665	0.429531827	1.267918285	0.203813077	-1.273398628	2.032299103	-1.36962677	0.382108374	-0.538176804	2.001792752	-1.05030243	-1.145640881	-0.089661896	-0.168664253	0.937419928	-0.497863759	1.286184576	2.042089526	1.128952648	0.143577152	-0.077881705	0.520639554	-1.069063795	-0.214772846	-0.989154859	-0.896411247	-1.027684266	-2.651979281	-0.668503144	0.072491556	0.805673259	-0.179606363	0.006373875	0.271353569	1.624129326	-0.596075263	-0.44301438	-0.104968146
SA-42453	1.045575731	0.548561478	0.279899131	-0.428062837	0.655038374	-0.679564154	-0.103910012	1.227865945	-0.570210909	-0.112332849	-0.252297836	-4.28e-05	1.244459945	0.189046937	0.258296418	-1.055438546	1.808866042	-0.619149799	-0.068531299	0.400667274	0.534085529	-0.194434799	-0.636445811	-0.434592663	-0.2006143	-1.058129988	-0.412627326	0.395068727	0.036011599	0.123806768	-0.612606348	0.224454742	0.74322691	0.05692803	-2.102939134	-0.570827069	-0.669889015	-0.736505458	2.549998955	-0.340853263	0.215819552	0.485207912	-0.09847731	0.126482938	0.320175661	1.253540141	-0.278652255	-0.474052463	-0.003762009
SA-44757	-0.534927656	1.045624301	0.481406278	-0.850290901	-0.471054301	-1.408340692	1.384594398	-0.005861269	0.130507566	0.390526764	0.038536617	0.023651028	-0.238645125	0.310546826	0.938128964	0.283552416	1.458148731	-0.535858358	-0.391953516	3.11348132	-0.904906968	0.015716399	-1.231444781	0.622754035	-2.248874384	0.047552031	0.796369472	-0.079136146	0.222542141	-1.706330654	-0.154182779	-0.699028008	-0.412105803	1.707419268	-0.519962141	-2.023487398	0.072524516	-0.100999981	3.069874787	-0.980388224	-0.112914815	-0.137010683	-1.071257972	0.026576538	0.563663608	0.499147916	0.39446789	-0.201140457	0.033510619
SA-42561	-0.159974674	0.531680797	0.513857295	-0.310921246	-0.436472201	-1.057101509	-0.399104495	0.049170772	0.349158354	0.490118017	0.509641442	0.838790778	0.098345342	0.480381439	0.310491142	0.947244591	-0.340105885	0.896729992	-0.744680435	1.022252744	-1.660931213	0.501212813	0.15415855	0.646721377	0.097486641	-0.377504618	0.803374075	2.26185972	-0.509968461	-0.257977644	0.079765252	-0.620954449	-0.49650841	2.713061581	0.772048793	-0.265898407	0.322461391	0.274460743	-0.319902107	0.018904679	-0.15169637	-0.145881667	0.182212397	-0.712928486	0.272048008	-0.059159358	0.148994675	0.682871669	-0.14057877
SA-44189	0.26919024	0.464095467	0.565906146	-0.001028063	0.271140955	0.052149728	0.214694882	0.196971685	1.155671424	1.002635837	-0.284497373	-0.26541625	0.515276689	0.210191051	0.032628578	-1.021899273	-0.547422609	-0.443282205	-0.407694871	-0.331347291	1.644143264	-0.583555175	-0.35310967	0.031221952	-0.014465884	1.329624471	0.68967062	-0.248586325	1.620056624	0.934964041	0.002438996	-0.307679568	0.870258232	-0.308284822	-0.058819281	-0.113861066	-0.734745143	-0.383543926	-1.996148062	-0.618966567	-0.005865961	0.627243568	0.080238578	0.026063607	0.494443175	-0.537074459	-0.293285669	-0.482202672	-0.355688199
SA-43659	0.386823358	-1.307316182	-0.540786599	-0.056772204	-1.038947741	-1.872179524	-1.145306414	-0.859554103	0.490013323	0.12873171	-0.709390438	0.207188643	0.032333038	-1.177667344	-0.113609176	0.268807271	-0.229672857	1.0977068	2.709026867	1.014819603	-1.179135001	0.587567092	0.876284736	0.47046847	0.42233513	-0.476865071	0.45285651	0.551457814	0.772570464	-0.462628095	0.164263435	0.013309829	1.384274075	2.077407151	-0.825903672	1.0618687	-0.099586377	-0.112369323	-0.253402377	1.0857034	-0.347962042	1.240487133	0.570050272	-1.102785733	-0.105478467	-0.342231488	0.922137508	0.976972428	0.686817853
SA-45122	1.044593704	0.834839119	0.77901575	0.127080269	0.206364957	0.551051187	1.476290891	-0.235911405	-0.025491441	0.08017098	-0.013853429	0.003267817	1.028476885	1.503564447	-0.38073948	-1.056316276	-1.248566058	-1.89515836	0.09241158	-1.762041102	5.009598614	0.532815002	-0.729602199	-0.422787171	-0.300851003	1.609437789	0.258404851	-0.772629134	2.606144105	1.525068184	0.754120045	0.204776913	0.962112931	-1.11253179	0.18215394	0.039040221	-0.889450133	-0.66944654	-1.217795797	-0.85018752	-0.102175454	-0.003137767	0.052157775	0.167097454	1.582228777	0.834748354	-0.473608324	-0.572993871	-0.285054499
SA-42902	0.908217421	0.199730268	0.075112567	0.399727339	1.049274376	0.3141905	0.278340701	0.09559701	2.255834663	1.536739858	-0.123136793	-0.160158029	0.482978037	0.732683354	-0.189939639	-0.837595042	0.571062023	-0.362190053	0.387341335	-1.49711554	0.843724118	-1.314832256	-0.361277896	-0.288660537	0.224414233	-0.461444038	-0.665843534	1.21903435	0.699416024	0.261140733	-0.022894608	0.10497404	0.148774138	-0.548263864	0.125631425	-0.436659296	-0.721734	-0.953659547	-1.796521232	0.057261889	-0.119364561	0.104732525	-0.079366037	0.205916479	1.424625476	0.848188678	-0.401633876	-0.676332373	-0.091741093
SA-42874	0.75217792	0.285203548	0.062349475	0.709824656	1.134344207	1.457215793	1.76427456	0.767073843	-0.775565289	-0.471149012	-0.501094834	0.155719756	0.474675388	0.640484702	0.452263706	-0.030119458	0.429277555	-0.013941616	0.278631301	0.793511687	-0.744808877	-0.08376975	-0.588443127	-0.304875364	0.321944967	0.046043256	-0.024309854	0.000342851	-1.192964062	1.24309334	-0.129065684	-0.317609237	0.328180839	0.728315946	0.547748081	-0.081906551	-0.423292499	-0.383926803	3.247665961	0.310796554	0.439924516	0.07032217	-0.199028454	0.586679251	0.139229272	1.767968636	-0.135182204	-0.091556791	0.117906704
SA-45105	-0.339917945	-0.385736758	-0.297028544	-0.282144878	-0.568526329	0.446216477	1.20556903	-0.334927425	-0.030923413	-0.166422646	0.551735924	-0.19009194	0.881247158	-1.138871222	0.366451321	0.354836271	1.007691568	0.677486055	0.530523464	2.503024612	-1.633971403	0.173458791	0.495631875	0.173794808	0.310968939	-0.582010274	0.125588476	0.797106907	-0.474612195	-0.219170027	-0.174415395	-0.505349024	-0.876496719	4.446860089	-0.746482386	0.22439003	0.145470061	-0.376047699	2.047085264	-0.097713097	-0.322570387	-0.287066539	0.326506754	-0.541880764	-0.547758029	0.408061087	0.248223268	0.310129635	0.13500053
SA-43126	0.569583405	0.146562492	0.147470411	0.662161464	0.750250614	-0.303792266	-0.067409793	0.347993385	-0.69308725	-0.74672274	-0.462564034	-0.406275231	1.10960888	0.614001767	0.068682539	-0.448684637	1.105329446	-0.17857117	-0.064113619	1.269266017	0.399086898	1.224140296	0.051699908	-0.570745566	-0.109866179	-1.000632473	-0.724845647	0.966906192	-0.931004035	-0.091152789	-1.35766787	-0.343289485	-1.363010509	1.955585946	0.647280427	-0.141283482	-0.485482464	-0.919987254	0.85600652	-0.48543153	0.066255601	0.20275149	-0.202549242	-0.185894137	0.094801862	1.619615893	-0.498550495	-0.513688884	-0.213162195
SA-45814	-0.20524636	-0.320123596	-0.004279045	-0.375540492	-1.23413547	0.000689691	0.510531761	-0.302394803	0.33633869	0.418591462	0.638761869	-0.05765753	0.638389788	-0.026720358	0.040588227	-0.325744388	0.310130296	0.27417961	0.194400976	1.81779605	-1.659742864	0.291528443	0.097055401	0.043165061	0.000355802	-0.346549407	0.430104996	0.199351901	-0.886891308	-0.703096559	-0.217717452	-0.293296888	-0.645441414	2.375413672	0.244683732	-0.113649196	0.096993358	-0.15195578	1.348946736	-0.225943603	-0.268915154	0.364086004	0.285411632	-0.700026173	0.357226833	-0.742611509	0.239285424	0.30894435	0.038329735
SA-43648	-0.525128008	-0.854010828	-0.132343301	-0.18456825	-1.368570795	-0.422885926	0.365276454	-1.018241197	-0.050520961	0.064898991	0.78086077	0.005953829	0.478536221	-0.932953902	-0.103343136	0.897934535	0.151474935	1.013171622	-0.641189392	3.072180721	-1.643984134	0.481626219	0.992014098	0.129557302	-0.090069247	-0.459392101	0.304340569	-0.135243127	0.592824786	-1.370819117	0.034907786	-0.511197801	-0.564172041	2.900272843	-0.449639874	0.307730496	-0.179018079	0.572078299	-0.056363296	0.993182025	-0.260824208	-0.801269385	0.445531638	-1.080777657	-0.125098732	-1.65939606	0.505660596	0.562722275	0.323687552
SA-45774	-0.242796998	-0.447209177	-0.571350707	0.045535727	-0.480438021	-0.066666813	1.088287837	-0.621746119	-0.480131372	-0.425833346	0.426668125	-0.780936276	1.126619033	0.5807876	0.110357764	0.762886191	1.015768419	0.474644039	-0.340937418	2.279126282	-1.581047366	0.164876754	0.604813966	-0.350044346	0.41666184	-0.855471065	-0.164555845	1.359206348	-0.530949695	-0.985132748	-0.145873518	-0.395796918	-0.896765073	3.329299854	0.107003818	0.296726422	-0.08036889	-0.321286295	-0.34818472	-0.406962886	0.000683565	-0.051684642	0.330353585	-0.376753026	-0.607827651	-0.244829305	0.371358292	0.125549167	0.303719453
SA-44091	0.38554316	-0.242792467	0.00459831	-1.384061313	0.334075596	0.212312998	1.398917365	0.770986971	2.951316574	3.000423782	-0.509333221	0.315827482	0.400607269	0.856623803	-0.036196958	-1.044036393	0.228400997	0.076680998	-0.726305761	0.422030563	1.073897019	-0.988294564	-0.391607642	-0.167865124	-0.622810275	0.276550111	-0.212115904	-0.515254388	1.50082983	0.659738791	-0.763968211	-0.192556178	0.706732399	-1.940691827	-0.019604122	-0.421385882	-0.492395489	-0.125012818	-2.876911694	0.704451128	-0.303850847	0.388615342	-0.052030313	0.182800856	0.968406996	-0.431074413	-0.186264185	-0.127871494	-0.338637103
SA-45901	0.613935826	-0.464627057	-0.372353097	0.686270855	-0.435443808	0.74075432	0.744962799	0.611403942	-1.018423766	-1.450981783	0.141397274	-0.277521265	1.0748343	0.027886367	0.198597717	-1.168938359	0.321264955	-0.37448786	2.253409812	0.205400125	3.129450277	-0.473858871	0.005522682	-0.113928672	-0.026235097	0.539973128	-0.550634143	-0.875533401	3.189840251	0.841345191	0.467565114	-0.227399903	0.45959343	1.075892209	-0.223491114	0.016901884	-0.663884819	-0.592089014	-1.67013371	-0.223062628	0.360935721	0.358377823	0.06542618	0.307240292	0.185225	-1.234521146	0.159988757	-0.651404104	0.034692202
SA-43658	0.740104671	-0.369099206	-0.365501494	0.341551011	0.589163061	0.493890494	1.528327462	1.854825914	-0.286603318	-0.691026524	-0.01433103	0.135595218	0.970351794	1.666343026	1.136019306	-0.214396958	2.537555219	-0.14877026	0.707678971	-0.48030297	-2.171601751	-1.377843704	-1.025857989	0.00249234	0.484496742	0.035705065	-0.334050627	-0.288880215	-0.833295116	0.521258372	0.051703441	0.302727162	-0.621897164	0.306940158	0.96864413	-1.169365723	-1.342618134	-0.17689355	4.464452792	0.541829116	-0.820653256	0.237850526	-0.80758646	0.042537788	0.60960594	2.413045826	0.098519441	-0.621821137	0.225716567
SA-43803	-0.244632046	-0.834539769	-0.821096296	-0.056240424	-0.108804818	0.416773842	1.348649818	0.658943907	-1.256234878	-1.180503168	-0.191126183	-0.911409203	1.038194215	-0.905972867	0.587975513	0.300200388	1.574863379	-0.929504707	0.786474431	1.961140267	-0.450655794	-0.121281634	-0.252956824	-0.561770201	0.291210161	-0.221164345	-0.604319829	-0.698339468	-0.766375637	-0.028373931	-0.147727331	-0.29420765	0.271289993	0.555791268	-1.445359425	-0.486321218	-0.503837547	-0.806644411	3.331621269	-0.122556562	0.194045041	0.093051226	-0.212680207	0.291882949	0.25097669	0.969576995	0.002581209	-0.623586341	-0.158353297
SA-45951	0.437940603	0.688080846	0.45382175	0.780332844	0.476216113	0.202116639	0.525672691	-0.12383099	0.747498543	0.420686719	-0.597460791	-0.717200406	0.999417823	1.000070605	-0.79133884	0.340910537	-1.106655737	-0.152319911	0.819733185	-0.276871742	2.122996197	-1.208137761	-0.809620856	-0.225563927	0.109387509	0.167393267	-0.514717146	0.174397907	2.136963412	0.959745327	-0.337439854	-0.125964835	1.530228424	-0.419036962	-0.498059097	0.418733776	-0.872636179	-1.150337039	-2.193107014	-0.038792766	0.343029329	0.60446257	0.089919497	0.260725818	-0.068548583	-1.592941038	0.122633903	-0.37105494	0.113505281
SA-46011	-0.58756411	0.157544108	-0.363867299	-0.34437229	-0.434641453	1.103859753	1.714936017	-0.236075878	0.568677107	-0.237930059	-0.493334436	0.61953789	0.105220483	-0.753087534	0.646899865	0.517536383	1.282211763	0.304914267	0.276658793	2.737120901	-2.931054793	0.364125667	-0.241203343	0.223951418	0.561413204	0.105973028	0.496424272	0.699752584	0.436092898	-0.108586532	-0.050592758	-0.521452634	-0.919190898	2.489420404	-1.578872946	0.026321731	0.124449375	-0.55129619	0.297449419	0.44633924	-0.135068671	0.171399798	0.068170418	-0.660119589	-0.276553941	-0.250187853	-0.536251775	0.369607148	0.219185795
SA-44187	0.091391512	-0.390861698	-0.516772993	-0.021633621	-0.586729804	0.764118956	1.068659543	0.729038	0.055072776	-0.23649635	-0.53836117	0.410379565	1.11422601	0.277928331	0.079876974	-0.494811174	2.103262696	-0.228282161	0.021368143	0.862782421	-0.262881444	0.015151507	-0.507287452	-0.106125563	0.038285983	0.184446104	0.041918384	-0.401212751	0.199823278	-0.068582666	-0.244710254	-0.151399711	-0.161037555	1.40117315	-0.56828334	-0.287075406	-0.488292012	-0.672194792	2.867886778	-0.143127932	0.343742971	0.278754798	-0.309510473	-0.073638147	0.238678526	0.782913505	-0.295831066	-0.247574234	0.124750812
SA-44530	0.4042214	-0.67214901	-0.344373382	-0.128550192	-0.450717051	0.210139557	1.098246274	0.319813307	0.192821217	-0.593355699	-0.158821978	0.119216055	1.275691494	-0.332481766	-0.088002572	-0.777980986	0.310638383	0.274804262	0.141362923	1.101295917	-0.307590895	-0.760035142	0.067747804	-0.15879784	1.188230527	-0.861386444	-0.412918692	-0.333868126	2.954665288	0.851333313	-0.559856006	-0.346045919	-0.068825743	0.490665483	-0.535605494	-0.121628914	-0.322134461	-0.302211634	-1.773878906	0.519973955	-0.008365129	-0.107002094	0.234940559	-0.315151009	-0.064102771	0.103939694	-0.211520489	-0.251080452	-0.06829832
SA-44242	-0.482784253	-0.374316636	0.04479984	-0.019011055	-0.352919311	-1.268645538	-0.936023256	-0.196261582	0.245845398	-0.646027201	-0.243537738	0.00588618	0.555089688	0.529438376	-0.219880182	-0.009083566	-0.158573769	1.400883154	0.675780872	2.021335611	-1.715747835	-0.069763466	0.747140734	-0.361198979	-0.036231028	-0.265165853	0.347999169	0.885749506	0.39062189	-0.721145804	-0.614668736	0.032807553	-0.223062254	2.71754212	-0.257976426	0.349957049	-0.482313509	-0.382008461	-0.655294443	0.98831754	0.09861943	-0.273149614	0.544865703	-0.872202744	-0.354574016	-0.328462257	-0.076973244	0.587815415	-0.04107087
SA-44522	0.690867831	-0.170379448	-0.407694585	-0.475304591	0.267978391	1.214894264	2.475833271	1.450262538	-0.416509337	-0.727479061	-0.556676803	0.236795731	1.120686439	2.261174017	1.377718712	-0.522721949	2.254021328	-0.365113917	-0.65341365	-1.652411761	-0.358928553	0.232513091	-0.746071999	-0.24794018	-0.162181962	0.271752123	-0.374212809	-1.323085169	-1.707762918	0.328175417	-0.174254645	0.079205118	-0.998352201	-1.103375969	1.840776892	-0.901916137	-0.619314327	-0.675505575	4.309190121	0.273954201	-0.251164652	0.009131766	-0.220550925	-0.37289805	1.271322116	1.156248593	-0.737291429	-1.062324074	-0.110150535
SA-44270	0.354577769	0.173845634	0.178204777	-0.181156536	0.152441667	0.974514742	0.904183783	0.589763383	1.898954904	1.996874263	-0.179871907	-0.16360947	0.15951013	0.62639016	-0.40983607	-0.647927606	0.445001489	-0.184091559	-0.00061728	2.723195192	2.701146288	-1.008481822	-0.547915364	0.067274615	0.231251745	0.260786975	0.016595561	0.152244568	1.106355387	0.38924418	-0.077137557	-0.224041746	-0.130709917	2.074483799	0.439658412	-0.797632791	-0.453940582	-0.552947691	2.885463534	0.01930092	-2.58e-05	-0.010236835	-0.138214998	0.251837677	0.255693249	0.110078419	-0.304044277	-0.39201809	-0.285802935
SA-44848	-0.320018038	0.46126554	0.078225697	-0.119819884	-0.179653051	0.796588714	0.96816784	-1.734071493	-0.50252286	-1.004108883	0.061127466	-0.003672067	0.829454406	-0.673719845	0.187144621	-0.218608962	1.631149051	-0.072118386	0.332921631	1.480185263	0.557442134	1.682265602	-0.199445409	0.302905422	-0.002541885	-0.629012996	-0.158734615	-0.236652596	-0.882521969	-0.098083899	0.041316453	-0.28519178	-1.046439645	0.936276847	1.35470483	-0.796130459	-0.163875774	-0.318806592	3.477214564	0.643333006	0.208851658	0.00336047	-0.107483657	0.483221795	-0.412317319	0.908264101	0.157082467	-0.111191121	0.006215265
SA-44568	-0.369079673	0.053490296	0.034672593	-1.30843559	-0.652174177	-0.254545458	0.600739863	-0.220563966	1.181285264	0.425987287	-0.045372019	0.120863895	0.557078449	-0.302769802	-0.072576862	0.314037345	0.959822082	-0.18333762	-1.674420656	2.374961277	-1.621368904	-0.025752982	-0.12397059	0.184516264	-0.146645132	-0.700581031	0.40987948	0.815546125	-0.095475021	-0.464054987	-0.230309098	-0.184668888	-0.530117761	2.641752194	-1.188458595	-0.284955325	0.318070516	-0.150901723	1.158775351	-0.637606976	-0.540771769	-0.159527645	0.367692677	-0.629132265	-0.345435373	-0.21191512	0.012332249	0.564676503	0.075053402
TN-46647	1.049558891	0.739463522	0.677172203	-0.573572133	0.847782502	-1.677576381	-0.453270349	0.930947251	-0.446865624	-0.984289583	-1.252900589	-0.5132342	0.41435598	0.940177118	-0.043853499	-0.640143844	0.729802868	-1.052126775	0.174596706	-0.134693885	1.544468663	-0.929847721	-0.455889843	-0.157078487	0.379147029	1.101663678	-0.000450625	-0.929449306	0.391418831	-0.334763716	-0.407607931	0.025832911	0.837823696	-1.107346964	-1.100544756	-0.579082963	-0.178517188	-0.611897673	-3.258867804	-0.884451628	0.024847917	0.730129207	0.055918009	0.181263902	0.591488907	0.415157619	-0.25763043	-0.559929936	-0.289181544
SA-45441	-1.738113403	0.203356146	0.240822056	-0.473680497	-1.60683875	-0.215628039	0.473774877	0.176070798	-0.548968174	0.245055488	-0.506345077	-0.09530953	0.39413945	0.149227507	0.30529056	0.053870698	0.966069159	0.354828684	-0.227475245	2.956387511	-2.283109597	-0.761896803	-0.545610738	0.054550447	0.149986989	-0.485254042	0.243470129	0.711318296	-0.638403435	-0.789985173	-0.292524357	-0.725401058	0.412331025	2.286329523	0.142953568	-0.35499686	-0.51488935	-0.097041433	0.328837109	-0.250895896	0.076092556	0.166962218	-0.149519813	-0.078662259	0.45189457	-0.963965398	0.036386128	0.382304142	0.038369144
TN-44616	0.053141555	0.329239565	0.214091735	0.506469143	-0.327681911	-0.772670127	-0.204535689	-1.986579308	-0.381328731	-1.333150021	0.553059568	-0.54872738	-1.061193018	-2.692134743	0.127200755	-1.11770096	-0.770749273	0.388320293	-0.418871163	2.911952677	-1.063943486	0.073174335	0.922880645	0.168637645	0.729657066	-1.140786307	0.038743925	1.133015587	-0.059045278	-1.19047953	-0.481722005	0.232158013	0.002661841	2.876545092	-0.79757233	0.39020637	0.527364934	-0.100779734	0.821609175	0.553919592	-1.522427861	-0.280593124	0.450414252	-1.363864401	-0.622933175	-2.044043498	-0.094563285	0.335165559	-0.303542711
SA-44580	0.084393474	0.971530301	0.328771973	-0.59690131	-0.58598823	-0.53830449	-0.025814023	0.786278513	0.65294894	1.389429451	-0.740282388	0.15348233	0.996162914	-0.06114285	0.939180775	-0.659280833	0.539204168	-0.0989165	-0.140612706	0.166680959	-1.243991594	-1.015520698	-0.449455592	0.208396676	-2.569120232	0.133819058	0.381073107	-0.216170167	-0.692434758	0.632726445	-0.460411556	-0.517028683	0.705516034	3.401616637	-1.308302713	-1.316316475	-0.412545902	-4.120128769	1.745698908	0.098366821	0.425207647	-0.001962805	-0.534292481	0.248183662	1.246260117	0.002574844	-0.225996243	-0.063940801	0.230387107
SA-45116	-0.495163469	-0.94462075	-0.680519884	0.139821195	-0.262218988	-0.000689691	-0.026095482	0.192960041	-0.733417233	-0.607655806	-0.893544487	-0.084106821	1.144737685	0.520223063	0.05811489	-0.333129835	1.508636935	-0.072656856	-0.55413137	0.850819233	-0.033335773	-1.070271729	-0.332331758	-0.87459845	-0.400632634	-0.247066692	-0.674355229	0.018219739	1.314836719	0.66003816	-0.818422188	-0.503378419	-0.629525553	1.083975464	0.786588002	-0.588885059	-0.927429509	-0.733237186	3.55224199	0.20349419	0.265826249	0.02279405	-0.262925116	-0.051960353	0.59895202	0.662587372	-0.573462849	-0.458892027	-0.118803283
SA-45109	0.221392051	0.028613842	0.18608106	-0.166385319	-0.728656029	-0.398030219	0.213438066	0.245218721	-0.111264086	-0.362108517	0.328971108	-0.080859341	0.414548303	-0.055599749	-0.344157547	1.020572374	-0.287440891	0.942574902	-0.170236362	3.510534678	-0.301903263	1.383311537	-0.187280122	0.328091825	-0.501224648	0.13173195	0.745722203	-0.714950723	0.418749739	-0.336738758	-0.204614039	-0.058519119	-0.19984101	3.103407472	-0.318382395	0.102005467	-0.31370935	-0.055998517	3.216628484	0.690045311	0.00788956	-0.690907928	0.446900707	-0.606780649	0.118804171	-0.556498111	0.48542026	0.533716819	0.212233432
TN-44851	-0.005493195	1.123580563	1.026154858	0.462003585	0.123226114	0.939621417	1.04934598	1.214292056	-0.209034375	-0.257155911	-0.506895016	0.045354422	0.576852502	-1.490514171	0.227409081	0.232819901	-1.5615236	-1.218113453	-0.253927638	1.137779503	0.105714632	-0.461599308	-0.131737364	0.194154104	-0.094698098	-0.966988973	-0.217589402	1.723002412	-1.572092768	-0.716012516	-0.240119123	-0.139263647	-0.634905828	2.603845852	-0.880635198	-0.086097117	-0.04440263	0.348565295	-0.881185015	-0.292717361	0.206379767	-0.098208773	0.319606998	0.602717384	0.251012207	-2.206815643	-0.162144409	0.492365951	-0.490322613
SA-45979	0.093430955	-0.862656341	-0.720114766	0.047918078	-0.228858612	0.282844078	0.495173377	0.213497041	0.765159324	0.461972024	-0.308557648	-0.298193285	0.7319429	0.365556095	0.20099303	-0.474500918	1.487614525	-0.618564025	0.512408295	-0.684179383	0.328398312	-0.774032533	-0.546224717	-0.622394745	-0.029215268	-0.463339836	-0.920513679	0.138971815	-0.179479935	0.469694982	-0.571780897	-0.240870062	0.277958959	-0.220612814	0.023313147	-0.284091479	-1.037756619	-1.253312065	2.006980892	0.296470518	0.04914026	0.114791302	-0.443205234	0.284753698	0.704176265	1.534620305	0.089676944	-0.56443027	-0.017009572
SA-45443	-0.188533647	-0.36413977	-0.482265399	-0.944631275	-1.462792242	-0.565010756	0.593019676	0.289189652	0.740050727	0.326379767	0.456618908	0.193072774	0.646755977	0.326258539	0.502634537	-0.098161971	1.756544768	-1.051086665	1.22750923	1.157007365	-2.484927798	-0.255131333	-0.406802468	-0.000409905	-0.308342874	-0.325676858	0.287043488	0.196571189	0.010376335	-0.172972569	-0.042925761	-0.128075548	-0.980973537	1.795679878	-0.359315297	-0.563118843	-0.064219493	-0.607675143	3.158112741	0.208558239	-0.23155955	0.055484751	0.062366253	-0.609523945	-0.017564924	0.672923087	-0.052102186	0.187496584	-0.000838044
SA-46031	0.967963689	0.109556555	-0.062464972	-0.465760436	0.56472431	0.238906324	0.633972774	0.352069728	3.331131635	1.984440632	-0.092406749	0.300385342	-0.19901451	0.595473106	0.433912451	-1.334391294	-0.569458903	-0.238572835	-0.18038254	-1.243533501	0.113302215	-0.478150818	-0.191028169	0.381913215	-0.366828549	1.266325208	-0.145566492	-0.830599264	-0.186118488	0.289459647	-0.323537076	-0.362996705	1.210867223	-0.681654892	0.070082705	-0.054392558	-0.456776794	-0.351466181	-2.637953645	-0.22987511	-0.332402927	1.53878133	-0.309294891	0.066851335	1.433700187	-0.648932912	-0.302096916	-0.190235883	0.017807429
SA-45161	-0.233936598	-1.142930752	-0.768978101	0.131120949	-0.517163762	-1.435224852	-1.023132907	-1.245138517	-0.09561817	-0.584627825	0.700369946	-0.189119138	0.126276776	-0.186812924	-0.2002381	0.720766398	0.529790258	0.988606654	0.552304442	2.024455213	-1.721835905	0.797714584	1.005415587	0.031862423	0.494618627	-0.664377712	0.22930956	1.260960896	0.338835761	-1.368780331	-0.079886286	-0.027954974	-1.761131329	4.361354274	-0.414986046	0.634461684	-0.139287111	-0.405189572	-0.502344044	0.648096731	-0.430408062	-0.100221008	0.818808015	-1.363803361	-0.45263244	-0.301342215	0.584312616	0.554166216	0.466739949
SA-45020	0.409363824	0.26288365	-0.290143819	-2.640953972	-1.112242238	0.477009509	1.316945928	1.524956904	0.401771592	1.10603588	-0.703172634	0.466260018	0.573276409	0.453536682	0.97492489	-0.284712103	3.622917296	-2.245752453	-0.112879109	2.843404159	-1.393854095	-0.759737225	-2.103997312	0.028603315	-1.461315131	0.78226788	-0.350024706	-0.019163828	0.772017655	0.146324869	-0.024383607	-0.304432868	-0.002133725	-1.485036187	-0.715758433	-0.88027561	-0.33699203	-0.644667432	3.406783714	-0.222533544	-0.287941616	0.016026521	-0.437878983	0.102555248	-0.051569726	1.154212416	-0.280161042	0.004262336	0.169013279
SA-45228	-0.186329546	-0.106261144	-0.082499855	-0.502042016	-0.365435202	-0.644369842	1.244015178	-0.540657212	0.409654636	-0.814158385	-1.031574666	0.332993405	0.728275072	-0.198998949	0.124081716	1.742077946	0.679242094	0.102026403	-2.318207558	3.776735463	-0.869750909	0.407220966	0.468666204	0.433854298	0.006021341	-0.721795386	0.249084496	0.707343539	-0.198232014	-1.172173006	0.27014612	-0.429460228	-0.994099716	2.090556503	0.121928872	0.192242646	-0.121819735	0.428640001	-0.995159409	-0.08992261	-0.070369581	-0.10863478	0.234005198	-0.71525058	-0.377987081	-0.353616529	0.176574087	0.122760319	-0.335343734
SA-45050	-0.164602664	0.099937015	-0.179283351	-0.120449683	-0.226581516	0.415321549	1.342140357	0.310056749	0.788514446	1.078286375	-0.665579294	-0.039097715	0.966036377	1.041865848	0.408508131	0.005918546	1.834035209	-0.721163723	0.135188675	2.640843048	-0.530747712	-0.464886233	-0.585147137	-0.270309874	0.284706552	1.023562826	0.265726086	0.008380748	0.184289726	0.210435213	-0.356973918	-0.068738197	0.113902914	1.624562357	-0.001048084	-0.521714702	-0.221048555	-0.929866209	1.912005967	0.330547903	0.14224498	0.223669787	-0.369779705	-0.168249511	0.235100463	1.168396609	-0.010835214	-0.16484789	-0.136368365
TN-47253	-0.121635115	0.96741466	1.066737223	0.315772625	-0.005841241	-0.109328368	0.106098984	0.606864698	-0.335523474	-0.627764806	-0.374429894	-0.289096328	0.458423504	0.77526313	0.159858136	1.007126945	0.81747836	-1.871632601	-1.142113122	1.558625965	-0.15518808	-0.511727532	-0.573091372	-0.226442442	0.254876711	-0.32442733	-1.047425309	3.158393216	-0.896101766	0.041926215	-0.041799613	-0.284531819	-0.526980725	1.456334743	0.135659468	-0.424000936	-0.262341037	0.004773037	0.008628647	-0.844232621	0.432648943	0.344884904	-0.160305418	-0.182172119	0.899505911	-1.381355295	-0.222968435	-0.520632129	-0.574267353
TN-53314	0.860778018	0.698953823	0.537284299	-0.292345938	-0.467188007	-0.160982935	-0.411248594	0.368074569	-0.169450852	0.42470436	0.250128374	-0.100522315	0.366477664	1.184382342	0.509246166	-0.436580536	0.498913967	-1.642318536	0.155354017	-1.592766574	3.093408116	-1.258605563	-0.516030352	0.114324939	0.244948836	1.631835655	-0.095967527	0.776132809	-0.783931702	0.254939805	-0.114847844	0.044183029	0.061569288	-0.451804817	1.419569365	-0.100552823	0.279281311	-0.133729928	-1.774990089	-0.5524839	0.126772695	0.037778703	-0.269782861	0.310062282	0.573072955	1.116810523	-0.353573331	-0.430832216	-0.126685694
SA-45354	0.083489451	0.415806971	0.504483214	-0.026143128	0.303080927	0.733473818	1.030223454	0.888625306	-0.942665711	-0.671008898	-0.312054619	-0.381438194	0.188572288	-0.261551806	0.114941183	-0.414520634	2.16502568	0.496477838	-0.411732402	-0.667809832	-0.06377398	-0.072166772	-0.223055439	-0.484780273	-0.128934753	0.310107803	-0.509247829	-0.574617958	2.708058135	0.363467977	-0.387841495	0.053426469	-0.84638029	0.35057125	0.626339287	-0.441760606	-0.559284403	-0.458499177	5.873030203	0.264733873	-0.011217033	-0.308741883	0.196460776	-0.171165167	0.962668064	1.183853178	-0.490947405	-0.656958197	-0.179557564
SA-45194	-0.066896121	-0.542686425	-0.587432989	-0.258672007	0.419436845	1.760314941	1.125266148	-0.375658258	1.475504693	-0.395644984	-0.822210445	-0.730394225	-0.284847136	0.312631189	0.310308136	0.665880403	1.040032916	-0.314546096	-0.166554367	2.635954945	0.894090965	0.796734873	0.038292647	-0.282218681	0.149513205	-0.551669245	1.502874813	-0.339502895	-0.653589586	-0.64165106	-0.51293416	-0.664454008	-0.279763735	0.932670539	0.844259419	-0.170090547	-0.44770672	-0.269111317	-0.913056279	-1.057529459	0.223211303	0.327980059	-0.050732265	0.040899644	-0.043586661	-1.949714984	-0.451457472	-0.608453971	-0.586776126
SA-45167	2.194756731	2.706221781	2.552064222	0.675212786	2.767356761	-0.447205102	0.421968359	1.365273988	-0.669570574	-0.862094415	-1.970750376	-0.960061721	0.267120612	1.375729258	0.76989217	0.039113951	2.749206387	0.136107403	1.820066646	-0.105492338	-1.075631502	-0.317261746	-0.597541984	-0.704589374	-0.566336602	-0.225910924	-0.772250853	-0.189252753	-1.25609472	-1.104503102	0.119368387	0.293221741	-1.050638256	1.54286962	0.632033119	-1.008414678	-0.776912997	-1.054147366	6.501560401	0.113832759	-0.305599521	0.168477652	-0.290486933	-0.220935564	-0.162896766	1.674466787	-0.240801631	-0.799888974	-0.271281288
SA-45577	-0.261958917	-0.657673724	-0.632352605	-0.002626415	-0.862619512	2.255064167	3.046401391	0.501591219	-0.111018019	0.939512771	-1.740595346	-0.207650996	1.164128262	-0.307868003	-0.108432251	2.173058921	1.623254686	-0.090126601	-1.887226582	4.408923558	-1.520328131	-0.262559492	0.097546557	0.342903632	-0.064828627	0.616462261	0.180201357	-0.383735691	-1.253148726	-0.751312444	0.00311834	0.176241866	-0.636557084	0.709485428	-1.257511044	0.038296251	0.463945785	-0.16000172	0.832268545	-0.564510698	0.462468843	0.204480101	-0.463962858	0.166252896	0.256631501	-0.960383379	0.557500403	0.215282968	0.681699688
SA-45174	0.478548898	-0.230541555	0.090308257	0.456352265	1.061416451	0.962596339	1.453174948	0.904453146	-0.814770383	-1.751111407	-0.47444001	-0.633571994	1.056335567	0.146647649	-0.088596724	-0.834930173	-1.154608223	-0.830920991	0.01321319	-0.443564899	0.94379743	0.155931763	-0.135621453	-0.761966041	-0.02417315	0.06516245	-0.470513275	2.230211639	0.258604416	0.28234031	-0.228476237	-0.06177738	-0.026472053	0.319234834	-0.487374908	0.161321706	-0.906812459	-0.299809401	-1.557090529	0.616885839	0.069675188	-0.02580551	0.019392274	0.195296608	0.321563716	-0.456707461	-0.453854204	-0.808849973	-0.362806299
SA-45607	-0.918613449	-0.306882296	-0.300802803	-0.194808244	-0.380027087	-0.180859328	0.198090154	0.430670002	-0.463453511	-0.439376878	-0.686006704	-0.353977123	0.478440846	0.323541497	0.953542857	-0.010806623	0.369371145	0.398108836	-0.200983298	2.370156637	-0.365144941	-0.132666502	-0.145768269	-0.291639041	-0.314917784	-0.471358864	-0.139465996	0.831382988	-0.627418738	0.058341198	-0.321516041	-0.259936662	-0.544303531	1.594692335	0.564794954	-0.312969885	-0.304468803	-0.558082519	0.455638066	-0.149576235	0.08989061	-0.000281542	0.161006744	0.018181855	0.562199016	-0.311166088	-0.348537063	-0.363139605	0.01023919
SA-45260	-0.178224315	-0.192512581	-0.112252535	-0.334809316	-0.397279217	0.111402127	0.545746224	0.292406288	-0.870843528	-0.256420468	-0.344594256	-0.494204776	1.087439468	0.220780595	0.216308367	0.466177123	0.231506531	0.095271033	-0.014441555	1.251809756	0.596146863	-0.660969594	-0.34889852	-0.33596479	-0.406015477	-0.166615575	-0.060654154	1.639178739	0.229104013	0.253399173	-0.153568303	-0.133638927	-0.630459973	1.915289137	-0.385120847	-0.28186554	-0.137466299	-0.56873115	-1.790898178	-0.632782542	0.205361916	0.518315829	0.304157205	-0.230693663	-0.04180065	0.090990698	-0.636770053	-0.184559839	0.075022346
TN-45318	0.562161023	0.463872564	0.034848343	-0.00060315	0.689082492	-0.700276247	-0.684809736	-1.716471494	-0.416791333	-0.588673772	0.134472791	-0.352418354	-1.22277088	-2.719887544	-0.004210814	0.063216702	0.215709644	0.38689944	0.309890847	1.041171255	-1.2192107	0.193456447	-0.033399806	0.078812745	0.1167074	0.148057296	0.584842913	0.73911612	-0.729121447	-1.909696632	-0.003844942	-0.095707856	-0.280795892	2.370877542	0.456202722	-0.424817419	0.660118122	0.638068943	-0.290832442	-0.667030822	-1.308859225	0.012904827	0.345956913	-1.186075552	-0.190318081	-1.156832982	-0.1469928	0.167433323	-0.077419835
SA-45977	0.199914116	-2.081234942	-1.662935177	-0.088462537	-1.55e-05	0.349960291	0.883630143	0.579230046	-0.651451002	-1.344353608	-0.208356878	0.36847062	2.187725928	0.872540527	-0.189437615	-0.949839596	0.07371456	-0.055103368	0.042225545	-1.008059876	0.748003612	-0.937617039	-0.237023665	-0.235098459	0.9769636	0.764411791	-0.765201569	-0.705476075	-1.051430968	0.63421591	-0.85727033	-0.345387367	0.211150431	-0.296951783	0.754929124	0.157753812	-0.41292594	-0.628703385	3.657582564	0.047836302	0.042870656	0.200843547	0.036521922	0.442279569	0.295038009	-0.128824357	-0.251129793	-0.625040475	0.150978146
SA-45550	0.003015498	0.210107522	0.048043068	0.110761622	0.437018125	0.965939169	1.249039809	0.514531844	0.113959148	0.177562324	-0.691092575	-0.342570433	0.868369963	-0.001674065	0.229924243	0.107760049	0.629590417	0.04526796	0.423416907	0.907368675	0.35712439	0.115931542	-0.678221993	-0.301841209	-0.201883204	-0.076031004	-0.24331299	-0.289100622	-0.09200363	-0.006250527	-0.197604532	-0.684842333	-0.009374502	0.705791732	-0.525561404	-0.454795059	-0.797690946	-0.613776483	4.354607001	-0.061902565	0.089032041	0.169080665	-0.009315666	0.199026717	-0.360255809	0.827353916	-0.135518949	-0.396897433	-0.129952899
SA-45536	0.657883044	-2.102535541	0.1454947	-0.089213714	0.012093491	-0.028722172	0.43506374	0.000178734	-0.050873015	0.12412503	0.3514917	-2.597430337	0.987341946	0.207801201	-1.816778629	-0.77717834	0.878794802	-1.404123597	0.403020144	1.521777347	-1.009361919	0.820913917	0.213155855	-1.62057586	0.035278984	-2.687941893	0.056692784	0.519429382	-0.617932313	0.010539734	-0.518432387	-0.437426276	-0.32197082	2.170985598	-0.072026733	0.120884767	-0.28651828	-0.349265962	1.492291849	-0.854965106	0.007437312	0.128538727	0.032629739	-0.652207735	-0.427200088	0.845204717	0.076104131	-0.540991949	-1.862964542
SA-45368	-0.795967972	-0.581555289	-0.652773398	0.103429628	-0.020111225	-0.852016876	0.368092312	-0.697102527	0.038543254	-0.986838415	-0.189888056	-0.741315362	1.365853326	-0.708690482	-0.43854313	0.798861209	-0.525919009	0.044569051	-0.381100335	1.909272458	-1.288919465	-0.496537528	0.115352081	-0.602362981	0.476165967	-0.279979914	-0.269469258	-0.437295028	0.149560669	0.215050298	-0.55089914	-0.052872826	0.546841831	1.71601043	-1.715544693	0.076042946	-0.370130462	-0.370729344	-1.521593601	-0.015053144	0.252792882	0.505544147	0.202173502	-0.245402603	0.184967999	-1.505210219	0.119080581	-0.173116457	-0.147579818
SA-45460	0.305682526	0.437123248	0.233318821	-0.26925695	0.362332802	0.886804205	1.964511628	0.552406141	-0.387410479	0.584625651	-0.65595121	0.069284928	0.020583749	-0.313198116	-0.044737207	-1.403632582	1.140637276	0.320568834	-0.04306919	1.595134096	-0.035734659	-0.074982271	-0.814192448	0.483221355	-0.491659478	0.797951041	-0.122831589	-0.669595828	-0.752851584	-0.478638999	-0.265436726	-0.200702048	0.121327123	0.128416238	-1.137608977	-1.792151418	-0.229858031	0.42181375	1.401473281	-0.502478095	-0.128983133	0.786745994	-0.496529623	0.201543275	1.12142206	0.64274045	-0.465861504	-0.658241895	-0.060512756
SA-45475	-0.039745615	-0.54142759	-0.203192051	-0.887045827	-0.625582714	-0.920848308	-0.181043556	0.074797206	0.29007119	0.711688043	0.223758674	0.246498442	0.198043114	0.22943584	0.106988444	0.03134562	0.804293485	-0.067827609	-0.34999838	1.543085949	-1.978289054	0.593475653	0.323297187	0.099285527	0.065299194	-0.390643489	0.116783478	0.533431725	-0.048491186	-0.669670424	-0.121550741	-0.084662623	-0.707491842	1.60063917	-0.440336794	-0.006516418	0.037508023	-0.261069482	0.324728076	0.111946573	-0.273402975	-0.277717273	0.773719756	-0.848169844	0.022746145	-0.249518981	-0.241177826	0.228818541	0.041558612
SA-45896	0.803563484	0.188990161	-0.397101657	-0.345953668	0.034811829	1.457381188	2.986815655	2.463723875	-0.076826896	-0.486350871	-0.140285954	1.021830236	1.543408283	-0.04590067	1.12597219	-0.499671013	1.897816327	0.375338573	-0.340989469	-1.322783844	0.740929817	-0.104634373	-0.431963929	0.623046078	-2.912751307	0.288048231	0.136968192	-0.666802118	1.61855618	1.495286852	-0.238905266	-0.663995476	-0.328739988	0.742969855	0.713831616	0.149286648	0.071135232	-1.653211544	1.741509292	0.732470075	-0.128020885	0.197244565	0.290902657	0.148204423	1.268371814	0.154981537	-0.208707706	-0.399332607	0.225161262
SA-45682	-0.482655212	0.856490919	0.450494798	-0.111948302	-0.119296849	-0.927683759	-0.632375877	0.950739478	2.211720928	2.531023167	-0.268224608	-0.137569347	0.739229306	1.004003559	0.524632214	-0.332346652	-0.577983598	0.106884797	1.691070631	1.717310253	-1.896469858	-0.840741841	-0.308959354	0.024097147	-0.26937826	0.315424376	0.838943293	0.534217063	-0.798999784	0.218176194	-0.610735304	-0.520287878	1.905256157	2.654379734	-0.27451701	-0.039200209	-0.456369785	0.068211544	-1.981151311	-0.776598803	0.060674292	0.663025794	0.134996938	-0.092199546	1.564138505	-0.297000803	0.238888877	0.041993128	0.167739561
SA-45944	-0.34667714	-0.525544027	-0.446738238	0.086058247	0.271472768	0.11526357	0.303206152	0.202081067	-1.02190765	-0.803497041	-0.263481706	-0.149444997	0.610155405	0.36659886	0.007180551	-0.302736789	0.520538026	0.65455986	0.011315458	0.894937197	-1.053542349	0.562061744	0.254615	-0.022655161	0.085986603	-0.080943316	0.65591661	1.696898521	0.166975382	-0.12943181	-0.574013561	-0.165834824	-0.912510918	3.844180716	0.632964828	1.154218492	-0.339661026	0.827380894	0.269499846	-0.058326839	-0.049475085	-0.403851842	0.470910336	-0.316629468	0.231970637	-0.108255311	0.031159762	-0.078939849	0.045847122
TN-47527	0.939627234	0.522602913	0.201228778	0.59798344	1.673135902	0.029259785	0.33761638	-0.394555086	-0.78246095	-0.800441709	0.031167113	-0.599155501	-1.224812246	0.529162131	-0.428096207	-1.39591797	1.114029107	-0.128457689	-0.213743312	-0.456088149	2.27938801	-0.892048027	-0.106416813	0.113959978	1.058941466	1.169167013	-0.28138628	3.070799583	-0.876493683	-0.125135159	0.798709274	0.341131569	-0.461843063	-0.356890411	0.853106443	-0.445118937	-0.489605914	-0.568738669	-2.298819578	0.091967446	-0.240120857	-0.22406632	-0.399841669	-0.289104514	0.492941239	0.507534508	-0.296517829	-0.816433878	-0.3490173
TN-47984	-0.130446304	-0.435331284	-0.118802749	-0.828321299	-0.606966416	0.348844964	1.344633016	0.703005857	0.038161582	0.151307639	-0.420890521	0.167277506	0.81454274	0.787908826	-0.040530876	0.863725581	0.340393413	0.997942719	-0.568634294	2.380388966	-1.434028331	0.063345152	-0.089805931	-0.33722213	-0.174757724	-0.050185771	0.473142609	1.437269214	0.000516616	-0.438673489	-0.079904173	-0.095407543	-0.900050335	1.027751659	0.026797123	-0.062035654	0.393275477	-0.314985792	0.405698399	1.129653573	0.105478489	-0.183609024	0.110077563	-0.964773523	0.326010953	0.229407901	0.09209895	0.61582396	0.111029243
SA-45974	0.021392194	-0.172574297	-0.150914874	-1.004771256	-1.084167703	0.438481842	1.124558691	-0.493212455	0.066340928	-0.60540198	0.139590886	-0.279524483	-0.023465543	0.42741038	-0.244598472	1.483762313	1.154986398	0.253814937	-1.70106477	1.912943354	-1.236308946	-0.7659746	-0.16085647	-0.020464341	-0.52883879	0.308526291	-0.186709872	0.747827964	-0.34429697	-0.697985136	0.09118794	-0.480778034	-0.30173538	1.312907555	-0.845092201	-0.126180111	0.09165914	-1.333451223	-1.238989883	-3.319374819	-0.053014455	0.368520901	0.365639658	-0.536350898	-0.619592849	-0.378826445	0.390224982	-0.113020298	0.032158704
SA-45849	-0.127701377	0.398904615	0.552787457	0.027871699	0.714318604	-0.63296309	0.383969652	0.622052092	0.134687303	0.509343815	-0.550759235	-0.483950154	0.182584562	0.915957366	-0.537978905	0.610580625	-0.545538314	-0.205131424	-0.514283649	0.865417029	0.131866343	-0.558589787	-0.265385547	-0.289838856	-0.354995521	0.834796506	-0.140882157	-0.342771996	0.651948943	0.375029787	-0.402841579	-0.215085093	1.076802034	0.369055109	0.342164173	0.009201254	-0.874139599	-0.39138088	1.871130124	0.492557697	0.424516481	0.381191155	-0.224390964	-0.138451216	0.14916706	-0.163517826	-0.298413577	0.23124883	-0.233481946
SA-46039	0.601820268	0.100760574	-0.117675888	-0.503251659	-0.500199291	2.320412205	4.39124265	-0.175816404	0.848945172	0.904667112	-0.113192406	-0.204226727	0.355787559	-0.733839152	-0.123389136	1.554752479	1.563586652	-1.391729652	0.535532344	4.080875578	-1.634043597	-0.170556057	0.177554734	0.691532907	-0.259985742	0.689726326	-0.009323739	-0.444771225	-1.336266494	-1.257513929	1.385845705	-0.258376527	-0.906496901	0.693902077	-1.091254468	-0.040512875	-0.142868591	0.105062744	-0.956047717	-1.160826296	-0.200129908	0.931923615	-0.049972356	-0.159770948	0.116727466	-1.972047272	0.781408591	-0.154425705	0.25542607
TN-46662	-0.103907471	0.061491112	-0.199408817	0.534437956	0.059086634	-0.089088929	0.475935227	-0.627356206	-0.484630364	-0.895248514	-0.129102712	-0.615869849	-1.187430161	-1.388625628	0.848980485	-0.296831921	1.412885509	0.981318621	-0.620024169	1.85931316	2.292329409	0.074302976	0.389198316	-0.686806463	-0.33240058	-0.324470589	0.455344718	3.256847927	-1.009633745	-1.269146796	-0.134984556	0.359007127	-1.076058784	1.53255205	0.185495248	-0.096319393	0.558884483	0.342641096	-0.008360353	-0.001051354	-1.486776775	-0.286855312	0.462148437	-1.690564021	-0.638525185	-0.002056842	-0.745822353	0.033191605	-0.548606124
TN-47005	0.608095767	0.936535173	1.181968784	0.422361094	0.806253755	-0.05353507	0.76059882	0.165161126	1.08907093	0.788387131	-0.640545458	-0.411826863	0.519458539	1.389417729	-0.920931983	-0.863421742	-0.423012692	-0.525403306	-0.107034759	-1.384263539	2.095418328	-0.321061454	-0.681057239	-0.020915671	-0.027273699	1.192373488	0.037222331	4.513796868	-0.50385171	-0.088633664	1.123760789	0.276639613	0.108804938	-0.935462631	0.421836576	-0.419399796	-0.360984989	-0.499855012	-2.905477133	-0.258811774	-0.276199864	0.052025676	-0.095327708	0.108406193	1.284262158	-0.215376662	-0.445817348	-0.654075114	-0.223662194
TN-48864	1.634931225	0.677526174	0.575501423	0.966549513	1.509885683	-0.224000604	-0.355372358	-0.511510243	-0.116169142	-1.135967479	0.391365183	-0.842064217	0.385185836	-0.243044856	-0.360293206	-0.408794108	-0.941228076	-0.029688259	-0.189200685	-0.955497241	3.130658006	-0.070499912	0.701598072	-0.260568515	0.235797867	1.344446717	0.044760721	-0.068468115	-0.180627699	-0.414167952	0.123071364	0.230469212	2.312445401	0.150393338	-1.678914354	0.252652486	-0.146291681	-0.583568044	-2.008112898	0.156787664	-0.261016214	0.308587147	0.589463964	-0.192258262	-0.109279893	0.347361157	0.30511245	0.188473571	-0.283388359
TN-47692	-0.365050238	-0.494133159	-0.243354452	0.610589358	0.199440903	-2.110212029	-0.736497944	-1.319888887	-0.510622341	-0.761372704	-1.786844367	-0.375117569	-0.781759221	-1.591027891	-0.010297996	0.363317077	-0.061040232	0.644650668	-0.609904913	0.790416753	-0.433721259	-0.002787453	0.671081544	-0.513351647	-1.242142737	-0.773110332	0.04687082	1.783933266	-0.161657334	-2.384687555	-0.595001836	0.237538324	-1.808909602	0.566768301	-0.003269361	0.332704305	0.321171262	0.000573907	-0.279024118	0.144535328	-1.190041372	-1.402203624	0.745623298	-1.21998662	-0.012634974	-0.874533478	-0.12548398	0.012364551	-0.174568333
TN-47627	0.893680491	-0.5804286	-0.719527509	-0.124803513	0.77366876	-0.107214276	-0.07486198	1.2954773	1.452060036	1.003713076	0.151556398	-0.070086831	0.839530951	1.119975367	0.454441858	-1.090596982	-1.032770695	-0.567791578	-0.002922893	-2.565111394	2.260420692	-1.262643919	-0.216090114	-0.091490972	-0.211405973	2.07449774	-0.323791091	-0.033188002	1.80178335	0.671062474	-0.622303907	-0.39984398	0.430398191	-0.806172133	1.100839084	-0.549598179	0.101327764	-0.246792399	-3.189301237	-0.694855501	0.525764505	0.752251939	0.711847815	0.301545909	0.576321212	-0.612560572	-0.306653457	-0.145555894	0.106344628
TN-49865	2.214639168	1.62084859	1.160966849	0.229206986	1.174616651	-0.365007921	0.059587615	-0.910271937	0.36078913	-0.983529315	0.494134699	-0.229688607	-0.485977727	-0.359756728	-0.59360661	-0.13307673	-0.935726896	0.41439046	0.367926921	-2.63359813	1.189654951	0.19881685	0.60942465	0.117940854	0.121154407	1.023298826	0.286970487	-0.055147817	0.079013705	0.156251876	0.208952896	0.328747163	-0.140199057	-0.158741596	-0.524531843	0.547648867	-0.348533752	-0.64538295	-2.122448033	0.264368069	-0.117529048	-0.174106525	0.525802874	-1.401345085	0.059161041	0.132772502	0.390872595	0.651541938	0.062937001
TN-50092	-0.058126453	-0.938475957	-0.077482979	0.157731919	-0.748422901	-0.341807562	-0.29022685	0.252152072	0.781911026	-0.271034613	0.358529263	0.940668267	0.277003124	-0.312378751	-0.042551025	0.820431568	0.505875909	1.686800857	1.783871967	-2.243587901	-1.263179883	-0.958566989	-0.065974817	-0.018599653	-0.356172072	0.342955384	1.034923906	0.715270332	1.243112846	-0.460896085	0.174824122	0.489143175	-1.550787616	-0.972778538	0.286230934	-0.847033042	-0.361870378	-0.499437181	-1.062223142	1.582312373	-1.272951117	1.737931395	-0.436551651	-0.940956602	0.556059176	0.087067166	-0.049219993	1.449273182	0.258137686
TN-49137	0.501511486	0.107305109	0.196298885	0.411023209	0.320148992	-1.326200399	-0.607480703	-1.04457916	-0.777390543	-1.415733276	0.51007992	-0.276131419	-0.776295363	-1.029792594	-0.111178281	-0.430427503	-0.450098069	-0.260696054	0.352549223	-2.14494579	2.766034193	-0.454627354	0.448487696	-0.453540366	0.346122076	-0.153913293	-0.11182072	0.145188203	-0.489528408	0.196640435	-0.097366707	0.366282849	1.033756549	0.063679393	0.198704293	-0.29984133	0.240494147	0.189738035	-2.174959357	-0.48207489	-0.786275063	-0.189110947	0.498776568	-1.137882389	-0.105651681	-0.087875048	-0.030397294	0.034661873	-0.211293225
TN-49639	1.365406915	0.119227191	0.093618034	-0.001500547	0.856950281	0.582422846	0.59010321	0.749000265	-0.183523024	-0.352907416	0.24376245	0.37696389	1.860395387	1.318903052	0.626976529	-0.809542453	-0.820714272	-1.58218666	0.002620532	-0.613812426	2.436922666	-1.081585485	-0.753211066	-0.335373517	-0.313211759	0.373985643	-0.274004157	-1.077095907	0.584987744	1.468830921	-0.135101799	-0.089651719	1.0647959	-1.026055733	1.030300824	-0.243533035	0.022073919	-0.558457249	-3.094830645	-0.498290569	0.177004109	1.015618623	0.475609881	0.196345652	0.562139118	0.345093004	-0.625899361	-0.320158784	-0.107588646
TN-50871	0.66450009	0.101504298	0.124360682	-0.079199243	0.661141072	-0.472531535	0.324392257	0.345604811	0.815600356	1.470643115	-0.367823659	-0.083470859	1.269127188	0.85205161	-0.669248903	-1.030008416	-0.701964547	-0.037483484	0.725672606	-0.477528619	1.757562625	-0.946016782	-0.145065408	-0.061936236	0.313317466	1.427774602	0.032173717	0.07600644	0.077127722	-0.02394142	-0.130676468	-0.055290995	0.646927484	-0.079875992	0.408396546	-0.400040393	-0.377833665	-0.944857549	-2.115476821	-0.263748157	0.067635272	0.07411736	-0.031509218	0.178760966	1.383299978	-0.922538626	-0.454024128	-0.396182863	-0.026028854
TN-48833	-0.11526466	-0.202191861	0.189943828	0.397500152	0.910813864	0.884258373	1.417451729	1.013168066	-0.743547614	-0.690105652	-1.144985496	-0.743127994	0.375237186	1.353162149	-1.144740254	-0.025537977	-1.78663654	-0.946616684	0.305270812	-0.787869003	2.454201839	-1.197110022	-0.422491125	-0.896051149	-0.15251604	2.831775524	0.186381167	-0.868459494	-1.691240463	0.006197676	-0.26860921	-0.243889031	0.54688895	-0.539190385	0.653885552	-0.240781958	-0.723256259	-1.548834627	-1.979271887	-0.448708763	0.226054926	-0.001521801	-0.712984456	0.354345591	1.442029803	-0.477591141	-0.745903907	-0.702864075	-0.241441664
TN-50710	0.003884881	0.211425662	0.52328529	-0.864355582	-0.569917681	0.236996783	1.620496111	0.164345125	0.403896124	0.036220492	0.084931337	0.822988836	0.253380289	-0.427303114	0.411934555	0.973475925	-0.446233975	0.93662543	-2.134430676	3.925976306	-2.222537591	0.652462357	0.328742291	0.522161864	0.357643596	0.469814758	0.723649537	0.219730405	-0.15941576	-1.23949024	0.220967074	-0.158868116	-0.482438015	0.803501128	-0.672269862	-0.032372666	0.728903295	0.824930282	-1.740571847	0.37409949	0.193579609	-0.033247209	0.104960274	-0.224887251	0.727335509	-2.309344206	0.739271345	0.771943008	0.328597655
TN-48540	1.846737618	1.826633998	1.597932539	0.919266277	2.361161192	0.151633505	0.407060056	1.299508792	-0.033748939	0.241280944	-0.19425135	-0.258044471	1.233469567	1.284959627	-0.151834808	-0.348426003	0.240465335	-0.005890491	0.35267353	0.544437306	1.303385075	-0.704545539	-0.207986984	-0.183798027	-0.190600338	-0.940533926	-0.287157793	1.64792375	-1.017208459	0.116931957	-0.483431761	0.170441343	-0.313646695	0.447109635	0.113866133	-0.073784483	0.070241753	-0.909273932	-0.909612847	-0.139254018	0.093081151	0.57081395	0.550976292	0.2669488	1.188882481	0.082973666	-0.345992802	-0.076120166	-0.146553566
TN-50893	3.055535251	1.856841951	1.475747558	-0.729254487	1.976464759	0.094643542	0.703398465	1.32753568	-0.285458335	0.364923635	-1.306891766	-0.123376049	1.740344075	1.403807944	-0.614997133	-0.484214285	1.428376882	-2.09553659	0.717450244	0.462671078	2.044249662	-1.101303913	-2.249366741	-0.154541917	-1.040922704	1.04366062	-0.695647291	-0.011957226	-1.95790404	-0.007648376	-0.007227569	-0.558701324	1.62256995	-0.584296129	-3.647042733	-1.675837333	-0.602317429	-1.342358733	-3.652942006	-0.777563661	-0.195343648	0.386152738	-0.239877516	0.069067551	-0.469061117	1.557650131	-0.360399163	-0.556861262	0.142387269
TN-49066	1.828160296	0.693418602	0.946180499	-0.913629979	0.92653627	-1.394611534	0.072133727	1.755258001	0.727948219	0.183697437	-0.743074493	0.061239131	0.787747299	1.096923831	0.209108097	-0.190945652	0.698098667	-1.614083221	-0.793424208	1.396338636	1.714200645	-1.013380941	-0.805572832	-0.3928859	-0.112789575	0.559816454	-0.079901615	1.530407298	-0.854974704	-0.138492998	0.439641913	0.400177612	-1.148533079	-0.649347982	-0.269257802	-0.540342975	0.079395986	0.103792846	-2.401432814	-1.008213845	-0.2514373	-0.197312407	0.288162769	0.63469364	0.700780251	1.351705579	-0.063859944	-0.505141337	-0.218318772
TN-49262	-0.207169165	0.851519845	0.676424443	1.196043997	0.781581796	-1.507457853	-0.574887115	-1.787360083	-0.96801391	-0.65948451	0.018970075	-0.611948751	-0.653609528	-2.384802407	0.423062396	0.94314247	-0.030829618	0.095895412	-0.251583711	2.30198519	-1.08008969	0.651779654	0.92243563	-1.052303621	1.090282223	-1.919103655	0.069213476	0.81387605	-0.934817118	-1.330675442	-0.105290936	0.166132423	2.483510261	2.926099087	-2.379244269	0.622749401	-0.123133921	0.20551415	-1.065551181	-0.356243328	-1.144564441	-0.76682317	0.782064529	-2.30474877	-0.521551705	-0.817054522	-0.067809198	-0.254930882	-0.451898091
TN-49736	1.109207897	1.298230274	1.307735413	-0.416912449	0.839345242	0.544141532	1.305475047	-0.257068968	1.962986218	1.388247828	-0.261682064	-0.001438656	0.945820674	1.578718803	-0.120224782	-0.625986094	-1.054011855	-0.816041141	0.084973062	-0.544064269	2.362678342	-0.639229894	-0.632471833	-0.256581811	0.073407838	1.29343855	0.214201887	-0.571395991	-1.357980833	-0.104147734	0.535574442	0.672416626	0.784102344	-0.109960924	1.544804168	-0.465592102	-0.359441576	-0.749648296	-2.811705647	-0.154207199	-0.081661453	0.312871121	-0.241917077	0.229481799	1.735579984	-0.978148422	-0.409651312	-0.662064998	-0.050759443
TN-50098	1.735960891	0.522324017	0.122448745	0.73543688	1.06153133	-1.701634755	1.401103479	-0.19901432	2.052776017	1.576628982	-0.482496646	-0.591488713	1.399607615	2.299573177	-0.282520717	-1.37470514	-0.922077395	-0.680802163	0.228628369	-2.146939507	6.400381771	-0.50591451	-0.290698302	0.084590933	0.714822577	1.017705947	-0.778017602	3.444771499	-1.568671342	0.250144067	1.328153969	0.90147508	-1.232939001	-3.752718452	0.244872863	-0.35154452	-0.457378952	-0.616278372	-2.495912441	-0.38724248	0.423345543	-0.214054529	-0.399131352	1.100696823	2.031048306	1.195307388	-0.330521469	-0.744139903	-0.167141057
TN-51071	-0.648524168	0.312132418	-0.091475484	-1.246080026	-1.119460603	-0.63655768	-0.260293758	0.410376115	0.140996243	-0.036402813	0.065857121	0.313204788	0.580240081	1.110668376	0.483550965	1.242566144	0.71355039	0.830724692	-1.86220514	3.141319635	-2.450820909	-1.025816613	-0.828884464	0.408586481	-1.56656174	0.815227862	0.962865446	1.626538798	-0.221558147	-0.696589053	0.354789611	-0.448253463	-1.567489834	1.13497028	0.445261337	-0.845461233	0.782182756	-2.218281791	-1.218672681	0.25200314	-0.227900881	-0.047342728	0.076904852	-0.15538278	1.49211638	-0.044713668	-0.401832148	0.634075312	-0.364604319
TN-49861	1.257040296	-0.220742626	-0.40943938	0.475501157	0.741976025	-0.143083665	-0.073604651	-0.344836732	-1.046275583	-0.650849107	0.326839314	-0.519690654	-0.311748206	0.851226615	0.183443238	-0.541247366	1.985408244	-0.270704718	-0.218693742	-1.192625405	3.583893697	1.458896328	-0.009750883	-0.690032815	0.33999748	0.402503332	-0.642306865	3.110664012	-0.68325866	-0.718959818	0.294523185	0.628926803	-0.072411693	0.203992865	0.144638761	-0.460675955	-0.23496162	-0.424616629	-2.058990221	-0.346252077	-0.58966717	0.465166297	0.103006524	-0.331656186	-0.425861332	-0.747489178	-0.178410821	-0.68780423	-0.313028304
TN-49799	0.015718378	-0.251958852	0.061214954	0.246708601	-0.160305754	0.947973527	1.604958824	0.734042479	-0.521866351	-0.518811397	-0.122366967	-0.294155113	0.5914713	0.041590121	-0.622483431	0.500965919	-0.675709875	-0.271136043	0.891803933	1.291033824	4.503013799	-0.805093341	-0.394717287	-0.485524812	0.151750116	0.924007326	-0.264323046	-0.980151439	-0.251213992	0.339724488	0.551146921	-0.125770982	-0.794765804	-0.512678515	-0.145030583	-0.383321338	0.091496433	-0.590525435	-2.326436331	-0.088683667	-0.02248525	-0.436507199	-0.323576962	-0.265714809	0.659683052	-1.539964165	0.073870585	-0.151891308	-0.467315575
TN-50364	0.358235163	-0.04869718	0.022768577	0.035067178	1.500558298	-0.208662721	-0.01466578	0.233026927	-0.073888727	1.065172622	-0.214587639	-1.783557637	0.311967254	1.372267232	-0.262715791	0.298208228	-0.505358731	-1.402896609	-0.65503966	-2.563633026	3.100262306	-1.622334684	-0.255024144	-0.953388679	0.551328655	1.906734181	-0.833803705	-1.308386352	-0.153286204	-0.279126742	0.313927089	-0.062411738	0.162395554	-1.166431166	1.025470396	-0.322496582	-0.951810466	-0.540133051	-1.776843305	-0.438106044	-0.322258935	0.265490071	-0.436585027	0.127811121	-0.180790296	0.053874796	-0.21699271	-1.312814273	-0.278806905
TN-49771	1.46343731	-0.337546849	-0.2840022	0.146575331	0.183282239	0.359695296	0.158875712	0.45219261	1.72908798	2.093441413	-0.407529337	-1.023116315	0.638500257	0.774039079	-0.466092996	-0.740772881	-1.536749904	-1.011698109	-0.237994602	-1.780063616	4.290641132	-1.776184518	-0.418901398	-0.507988843	0.397508103	1.732909078	-0.43701586	0.078220309	-2.138850606	0.612255878	0.316056705	0.020993704	0.098056635	-1.764578644	0.199077242	-0.999390553	-0.473597486	-0.96427076	-2.575287689	-1.764096149	0.195474883	-0.319837836	0.224041471	0.521838853	1.284741165	1.103104416	-0.75644852	-1.067919265	-0.078367268
TN-50038	-0.398449484	-0.313561723	-0.148888705	0.243350368	-0.239129445	0.222746433	0.836629932	0.427232396	1.507435038	0.910805913	-0.369367964	-0.593746532	0.337047225	0.505904573	-0.432364919	-0.017351919	0.373447721	0.0504281	-0.434164811	1.950395964	0.699493457	-0.916270138	-0.605822564	-0.283420537	-0.055921872	0.564536064	-0.095139167	0.18585266	-0.559989681	0.023237363	-0.089693097	-0.221610713	-0.571574059	1.241468928	-0.768638868	-0.316991911	-0.35221825	-0.865812012	-1.473195597	0.01120957	0.251357879	0.143024087	-0.390092285	-0.104885544	0.557594274	-1.102801618	-0.257329524	-0.097955171	-0.163185686
TN-49973	0.362955196	-0.701933443	-0.440819405	-1.994282127	-0.901494841	0.028481326	0.87721181	1.022781631	-0.353427152	-0.225942214	-0.309854623	0.148690687	1.020399834	-0.145588553	0.289135536	1.266128954	-2.359066349	-1.390891779	-2.79415655	1.618704047	1.504607336	-0.178036238	-2.073535352	0.153153658	-0.438299361	0.196123162	-0.434799455	-1.24856168	-0.104000187	0.299459014	0.260410024	-0.846623624	0.940783956	1.007136336	-2.164441011	-0.965456241	-0.347150211	-0.410998443	-2.347799041	-0.725748201	0.154402944	0.875265245	-0.086399803	0.371574138	0.031674347	-2.260670797	0.454609451	-0.201703882	0.106176674
TN-50195	0.806651911	0.350190924	0.303256353	1.248600063	0.916278992	-0.700599311	-0.164211629	-1.609780442	-1.162814735	-1.706180555	0.390435531	-0.525106923	-1.815870863	-1.835193217	0.23737947	-0.927238131	-0.759249319	0.048137669	-0.831145428	-0.865451696	2.219038863	0.353832615	0.516329554	-0.686830475	0.218030081	-1.325359475	-0.750793737	2.817886554	-0.927767094	-0.417855575	-0.151511078	0.870998355	0.045304115	1.291204805	0.137874189	0.208652258	-0.284295528	-0.237082466	-1.783502368	-0.35887514	-0.855109311	-0.207875156	-0.118026353	-1.38520709	-1.095896022	0.250219496	-0.308426927	-0.437579769	-0.3964312
TN51365	0.208115808	0.77565393	0.453978636	-1.158291844	-0.583697824	-0.5519065	0.540815575	0.414647505	0.237169915	-0.680258144	-0.733007591	-0.568863049	0.854052162	-0.2188853	0.536760791	1.010832504	-1.826397155	-1.70573889	-3.032967174	2.124221273	1.69099278	0.143083461	-0.700860121	-0.12504563	0.793329752	0.50895891	0.18725881	-0.003502388	-1.218001417	-0.364335957	0.125841467	-0.384866454	2.274653297	1.486489495	-1.415504831	-0.222848988	-0.083716515	-0.610820695	-2.534355719	-1.466708836	0.019658193	0.172089887	0.11446245	0.09641656	-0.143235329	-2.515967247	0.137542849	-0.340187531	-0.134022687
TN-53536	0.167640684	-0.365628446	-0.681453581	-0.3153728	0.091125024	0.097282873	-0.506150639	-0.320566759	-0.380788309	-1.920001252	-0.44735129	-0.153107418	-0.84700607	0.270747346	-0.522566552	1.024603161	2.5595434	0.355354393	0.364565701	-2.645088425	2.453733238	-0.763476832	0.239182667	-0.340900878	-0.214487393	1.996874471	0.377727878	1.745993764	0.430853351	1.517439553	1.46850026	0.405469755	-1.30389709	-1.237175419	-0.041394637	0.15736241	-0.180077061	-0.281569543	-2.589324835	0.12967159	0.28755587	-0.268751224	0.047970143	-0.662609787	-0.233515061	1.950321174	-1.678584784	-0.174464414	0.287734439
TN-50956	-0.185086783	0.806758936	0.948038722	-0.468056525	-0.616502829	-0.780879059	0.221528003	0.619631544	0.289125636	-0.154379363	-0.419263728	0.029579731	0.519416798	0.060372064	0.254004517	-0.02419783	-1.525528546	0.066209177	-0.728799238	2.297113505	0.295543612	-0.597829196	-0.449456293	0.172037804	-0.032745166	1.183480844	0.358408428	-0.654020904	-0.46613099	0.144931301	-0.023533473	-0.317173802	0.978301037	0.668124939	-0.121167785	-0.22715125	0.364615253	-0.087617058	-2.036580451	-0.072282129	-0.010957855	0.536183223	-0.083910127	-0.555419539	0.989153463	-1.185017108	0.000164516	0.170481461	-0.324153277
TN-51559	1.122331108	-0.030171282	-0.226743455	0.361471624	0.643399446	0.581120114	0.580482618	0.222906093	-0.598954855	-0.759005149	-0.522217331	0.095902576	0.950492808	1.7426976	0.486326013	-0.572637853	2.045183036	-0.841832455	0.203105931	-2.584762593	1.857811894	0.290213474	-0.234292897	0.045856991	0.149575285	0.76275747	-0.346390482	5.903483613	-1.476737998	-0.644846809	0.620390836	0.160333144	-0.147016625	-1.074456528	0.933114773	-0.393484823	-0.162444535	-0.578736972	-2.061119477	0.042292593	-0.455247957	0.146080967	-0.437217203	0.276813991	0.514259188	2.016642534	-0.041691357	-0.484791054	-0.266571773
TN-52905	0.222987991	0.042558453	-0.289683872	-0.793533598	-0.901219054	-1.428141001	-1.333845977	0.030448505	-0.250107128	-0.205739847	-0.589760765	-0.158104686	0.815964789	1.209777516	0.002665914	-0.4616516	0.004214343	0.306295951	1.767152858	-0.46946287	-0.502746223	0.132155972	-0.307404187	0.014196045	0.744982594	1.461747521	0.486748262	0.326447636	-0.924470897	0.222660208	-0.001340963	-0.386466768	-0.558416002	0.338329711	0.38961043	-0.486199145	-0.201057005	-0.243404791	-2.490411402	0.061558342	0.319208245	1.471708527	-0.302369547	-0.170596393	0.379611818	-0.605306464	0.005651785	0.387157688	0.303036837
TN-52714	0.131928848	0.242269398	0.391292469	0.66128549	0.648723154	-1.061974209	-1.419955378	1.013455522	-0.229846434	-0.603334403	-0.828544082	-0.09436849	0.363901356	-1.608368682	0.867563073	0.45838368	2.317796842	-0.647867352	-0.783280221	-0.738229177	-0.145778231	-1.534824311	-0.522496004	0.17807888	0.992655355	-0.96294465	-0.196958128	0.768365791	-0.593408252	0.396406831	-0.68315736	-0.356079687	-1.732332792	-0.164488329	-0.872177297	-0.518780942	0.350301551	-0.064650383	-2.173789955	-0.97647307	0.679950338	-0.638435118	0.345883304	0.954019562	0.897552199	-0.589298573	-1.200768999	-0.356502364	0.293437927
TN-51638	0.697683519	0.185940563	0.223841662	-0.144478653	-0.658927568	0.121342764	0.157406571	0.410605115	0.89264629	0.286656729	0.177462651	-0.381727657	1.003380113	0.405043216	-0.009890571	-0.266141794	-0.660585909	0.138842339	0.241739363	1.041082363	-0.772263396	-0.42373512	-0.060107916	0.074865067	0.183977791	-0.561305865	0.197420736	0.328647933	-0.610853529	-1.018346755	-0.465443683	-0.080444067	-0.434848071	1.50021794	0.317189935	-0.047794925	0.225006094	-0.207852065	-2.204014192	-0.082791228	-0.038849575	-0.268664903	0.054239928	-0.028481689	0.716502059	-0.364727454	0.102843221	0.187366816	0.304984481
TN-49317	0.461913304	0.146341665	-0.099412177	-1.040896134	-0.354427151	-0.969770063	-0.186643147	0.685269841	0.16782984	0.00976005	0.110025169	0.540747137	0.797768457	0.766959889	-0.141777109	-1.186869945	0.118062376	-1.257948992	0.31517377	0.516689703	1.871830665	-1.395519235	-0.706165514	-0.174562272	-0.047184745	1.086529576	-0.113053363	0.719483587	0.916231102	0.418174524	0.208214023	-0.085823722	0.132905319	-0.91589027	-0.534012272	-0.71469578	0.026240372	-0.874492607	-1.93279767	-0.425971862	-0.209126047	0.309486206	-0.30518991	-0.313849502	0.587303761	0.516781316	-0.582334774	0.240336614	-0.016046743
[truncated: 105 more columns]
